# Supplementary material for: Donor–π–donor type hole transporting materials: marked π-bridge effects on optoelectronic properties, solid-state structure, and perovskite solar cell efficiency
Source: Chem Sci. 2016 May 24;7(9):6068–75. doi: 10.1039/c6sc01478j (PMC6022229; doi:10.1039/c6sc01478j)
Supplement: Supplementary file 2 [file SC-007-C6SC01478J-s002.cif]

# Electronic Supplementary Material (ESI) for Chemical Science.
# This journal is © The Royal Society of Chemistry 2016

####################################################################### 
# 
# This file contains crystal structure data downloaded from the 
# Cambridge Structural Database (CSD) hosted by the Cambridge 
# Crystallographic Data Centre (CCDC).
# 
# Full information about CCDC data access policies and citation 
# guidelines are available at http://www.ccdc.cam.ac.uk/access/V1 
# 
# Audit and citation data items may have been added by the CCDC. 
# Please retain this information to preserve the provenance of 
# this file and to allow appropriate attribution of the data. 
# 
#######################################################################

data_bth-tpa
_database_code_depnum_ccdc_archive 'CCDC 1446682'
_audit_update_record             
;
2016-01-11 deposited with the CCDC.
2016-05-24 downloaded from the CCDC.
;
_audit_creation_date             2016-01-11
_audit_creation_method           
;
Olex2 1.2
(compiled 2015.09.30 svn.r3233 for OlexSys, GUI svn.r5103)
;
_shelxl_version_number           2013-2
_chemical_name_common            ?
_chemical_name_systematic        
;
 ?
;
_chemical_formula_moiety         '0.67(C54 H42 N2 O4 S4), 1.07(C7), 0.61(C4 O)'
_chemical_formula_sum            'C52 H42 N2 O4 S4'
_chemical_formula_weight         887.11
_chemical_melting_point          ?
loop_
_atom_type_symbol
_atom_type_description
_atom_type_scat_dispersion_real
_atom_type_scat_dispersion_imag
_atom_type_scat_source
C C 0.0033 0.0016 'International Tables Vol C Tables 4.2.6.8 and 6.1.1.4'
H H 0.0000 0.0000 'International Tables Vol C Tables 4.2.6.8 and 6.1.1.4'
N N 0.0061 0.0033 'International Tables Vol C Tables 4.2.6.8 and 6.1.1.4'
O O 0.0106 0.0060 'International Tables Vol C Tables 4.2.6.8 and 6.1.1.4'
S S 0.1246 0.1234 'International Tables Vol C Tables 4.2.6.8 and 6.1.1.4'

_shelx_space_group_comment       
;
The symmetry employed for this shelxl refinement is uniquely defined
by the following loop, which should always be used as a source of
symmetry information in preference to the above space-group names.
They are only intended as comments.
;
_space_group_crystal_system      triclinic
_space_group_IT_number           2
_space_group_name_H-M_alt        'P -1'
_space_group_name_Hall           '-P 1'
loop_
_space_group_symop_operation_xyz
'x, y, z'
'-x, -y, -z'

_cell_length_a                   10.0156(5)
_cell_length_b                   10.1116(3)
_cell_length_c                   29.1958(10)
_cell_angle_alpha                92.445(2)
_cell_angle_beta                 96.700(3)
_cell_angle_gamma                104.735(3)
_cell_volume                     2831.93(19)
_cell_formula_units_Z            3
_cell_measurement_reflns_used    ?
_cell_measurement_temperature    140(2)
_cell_measurement_theta_max      ?
_cell_measurement_theta_min      ?
_shelx_estimated_absorpt_T_max   ?
_shelx_estimated_absorpt_T_min   ?
_exptl_absorpt_coefficient_mu    0.309
_exptl_absorpt_correction_T_max  ?
_exptl_absorpt_correction_T_min  ?
_exptl_absorpt_correction_type   none
_exptl_absorpt_process_details   ?
_exptl_crystal_colour            ?
_exptl_crystal_density_diffrn    1.561
_exptl_crystal_density_meas      ?
_exptl_crystal_density_method    ?
_exptl_crystal_description       ?
_exptl_crystal_F_000             1392
_exptl_crystal_size_max          ?
_exptl_crystal_size_mid          ?
_exptl_crystal_size_min          ?
_exptl_special_details           
;
 ?
;
_exptl_transmission_factor_max   ?
_exptl_transmission_factor_min   ?
_diffrn_reflns_av_R_equivalents  0.0542
_diffrn_reflns_av_unetI/netI     0.0888
_diffrn_reflns_Laue_measured_fraction_full 0.998
_diffrn_reflns_Laue_measured_fraction_max 0.855
_diffrn_reflns_limit_h_max       13
_diffrn_reflns_limit_h_min       -11
_diffrn_reflns_limit_k_max       12
_diffrn_reflns_limit_k_min       -13
_diffrn_reflns_limit_l_max       35
_diffrn_reflns_limit_l_min       -39
_diffrn_reflns_number            30031
_diffrn_reflns_point_group_measured_fraction_full 0.998
_diffrn_reflns_point_group_measured_fraction_max 0.855
_diffrn_reflns_theta_full        25.242
_diffrn_reflns_theta_max         29.419
_diffrn_reflns_theta_min         3.296
_diffrn_ambient_temperature      140.15
_diffrn_detector_area_resol_mean ?
_diffrn_measured_fraction_theta_full 0.998
_diffrn_measured_fraction_theta_max 0.855
_diffrn_measurement_device_type  'multiwire proportional'
_diffrn_measurement_method       'phi and omega scans'
_diffrn_radiation_monochromator  graphite
_diffrn_radiation_type           MoK\a
_diffrn_radiation_wavelength     0.71073
_diffrn_source                   ?
_reflns_Friedel_coverage         0.000
_reflns_Friedel_fraction_full    .
_reflns_Friedel_fraction_max     .
_reflns_number_gt                8124
_reflns_number_total             13349
_reflns_special_details          
;
 Reflections were merged by SHELXL according to the crystal
 class for the calculation of statistics and refinement.
 
 _reflns_Friedel_fraction is defined as the number of unique
 Friedel pairs measured divided by the number that would be
 possible theoretically, ignoring centric projections and
 systematic absences.
;
_reflns_threshold_expression     'I > 2\s(I)'
_computing_cell_refinement       ?
_computing_data_collection       ?
_computing_data_reduction        ?
_computing_molecular_graphics    'Olex2 (Dolomanov et al., 2009)'
_computing_publication_material  'Olex2 (Dolomanov et al., 2009)'
_computing_structure_refinement  'ShelXL (Sheldrick, 2015)'
_computing_structure_solution    ?
_refine_diff_density_max         0.408
_refine_diff_density_min         -0.594
_refine_diff_density_rms         0.089
_refine_ls_extinction_coef       .
_refine_ls_extinction_method     none
_refine_ls_goodness_of_fit_ref   1.048
_refine_ls_hydrogen_treatment    constr
_refine_ls_matrix_type           full
_refine_ls_number_parameters     794
_refine_ls_number_reflns         13349
_refine_ls_number_restraints     0
_refine_ls_R_factor_all          0.1266
_refine_ls_R_factor_gt           0.0686
_refine_ls_restrained_S_all      1.048
_refine_ls_shift/su_max          0.000
_refine_ls_shift/su_mean         0.000
_refine_ls_structure_factor_coef Fsqd
_refine_ls_weighting_details     
;
 w=1/[\s^2^(Fo^2^)+(0.0794P)^2^+1.9410P]
 where P=(Fo^2^+2Fc^2^)/3
;
_refine_ls_weighting_scheme      calc
_refine_ls_wR_factor_gt          0.1614
_refine_ls_wR_factor_ref         0.1949
_refine_special_details          
;
 ?
;
_olex2_refinement_description    
;
1. Fixed Uiso
 At 1.2 times of:
  All C(H) groups
 At 1.5 times of:
  All C(H,H,H) groups
2. Others
 Sof(C61B)=1-FVAR(1)
 Sof(C61A)=FVAR(1)
 Sof(C63)=Sof(C64)=Sof(C65)=Sof(C66)=Sof(O62)=FVAR(2)
 Sof(C70)=Sof(C71)=Sof(C72)=Sof(C73)=Sof(C74)=Sof(C75)=Sof(C76)=FVAR(3)
 Sof(C81)=Sof(C82)=Sof(C83)=Sof(C84)=Sof(O80)=FVAR(4)
3.a Me refined with riding coordinates:
 C27(H27A,H27B,H27C), C52(H52A,H52B,H52C), C53(H53A,H53B,H53C), C54(H54A,H54B,
 H54C)
3.b Aromatic/amide H refined with riding coordinates:
 C1(H1), C3(H3), C6(H6), C10(H10), C12(H12), C15(H15), C17(H17), C25(H25),
 C30(H30), C34(H34), C35(H35), C36(H36), C42(H42), C46(H46), C50(H50), C4(H4),
 C5(H5), C7(H7), C9(H9), C11(H11), C13(H13), C14(H14), C16(H16), C18(H18),
 C21(H21), C31(H31), C33(H33), C38(H38), C45(H45), C48(H48)
3.c Fitted hexagon refined as free rotating group:
 C70(C71,C72,C73,C74,C75)
;
_atom_sites_solution_hydrogens   geom
_atom_sites_solution_primary     ?
_atom_sites_solution_secondary   ?
loop_
_atom_site_label
_atom_site_type_symbol
_atom_site_fract_x
_atom_site_fract_y
_atom_site_fract_z
_atom_site_U_iso_or_equiv
_atom_site_adp_type
_atom_site_occupancy
_atom_site_site_symmetry_order
_atom_site_calc_flag
_atom_site_refinement_flags_posn
_atom_site_refinement_flags_adp
_atom_site_refinement_flags_occupancy
_atom_site_disorder_assembly
_atom_site_disorder_group
C1 C 0.7793(3) 0.2048(3) -0.08761(10) 0.0247(7) Uani 1 1 d . . . . .
H1 H 0.8328 0.1828 -0.1102 0.030 Uiso 1 1 calc R . . . .
C3 C 0.6792(3) 0.3053(3) -0.18760(10) 0.0220(6) Uani 1 1 d . . . . .
H3 H 0.6750 0.3694 -0.1634 0.026 Uiso 1 1 calc R . . . .
C6 C 0.8466(3) 0.2631(3) -0.04434(10) 0.0252(7) Uani 1 1 d . . . . .
H6 H 0.9450 0.2821 -0.0375 0.030 Uiso 1 1 calc R . . . .
C10 C 0.5578(3) 0.2110(3) -0.06511(10) 0.0256(7) Uani 1 1 d . . . . .
H10 H 0.4598 0.1956 -0.0722 0.031 Uiso 1 1 calc R . . . .
C12 C 0.6999(3) 0.1204(3) -0.25738(10) 0.0265(7) Uani 1 1 d . . . . .
H12 H 0.7076 0.0562 -0.2810 0.032 Uiso 1 1 calc R . . . .
C15 C 0.7293(3) 0.3515(3) -0.22773(10) 0.0220(6) Uani 1 1 d . . . . .
H15 H 0.7579 0.4473 -0.2309 0.026 Uiso 1 1 calc R . . . .
C17 C 0.6237(3) 0.2659(3) -0.02168(10) 0.0261(7) Uani 1 1 d . . . . .
H17 H 0.5702 0.2854 0.0013 0.031 Uiso 1 1 calc R . . . .
C22 C 0.6361(3) 0.1782(3) -0.09862(10) 0.0222(6) Uani 1 1 d . . . . .
C23 C 0.4461(3) 0.0115(3) -0.14930(10) 0.0224(6) Uani 1 1 d . . . . .
C25 C 0.3610(3) -0.0162(3) -0.19172(11) 0.0283(7) Uani 1 1 d . . . . .
H25 H 0.3838 0.0407 -0.2162 0.034 Uiso 1 1 calc R . . . .
C26 C 0.7390(3) 0.2605(3) -0.26380(9) 0.0219(6) Uani 1 1 d . . . . .
C27 C 0.9656(4) 0.3639(3) 0.04737(11) 0.0325(8) Uani 1 1 d . . . . .
H27A H 0.9915 0.4085 0.0788 0.049 Uiso 1 1 calc R . . . .
H27B H 1.0230 0.4184 0.0263 0.049 Uiso 1 1 calc R . . . .
H27C H 0.9808 0.2719 0.0472 0.049 Uiso 1 1 calc R . . . .
C29 C 0.7850(3) 0.3098(3) -0.30709(10) 0.0245(6) Uani 1 1 d . . . . .
C30 C 0.6502(3) 0.0736(3) -0.21720(10) 0.0270(7) Uani 1 1 d . . . . .
H30 H 0.6264 -0.0220 -0.2132 0.032 Uiso 1 1 calc R . . . .
C32 C 0.8445(3) 0.3241(3) -0.38118(10) 0.0262(7) Uani 1 1 d . . . . .
C34 C 0.7959(3) 0.2355(3) -0.34648(10) 0.0290(7) Uani 1 1 d . . . . .
H34 H 0.7740 0.1383 -0.3501 0.035 Uiso 1 1 calc R . . . .
C35 C 0.2855(3) -0.1768(3) -0.12011(11) 0.0264(7) Uani 1 1 d . . . . .
H35 H 0.2582 -0.2298 -0.0951 0.032 Uiso 1 1 calc R . . . .
C36 C 0.4049(3) -0.0700(3) -0.11337(10) 0.0247(6) Uani 1 1 d . . . . .
H36 H 0.4599 -0.0516 -0.0839 0.030 Uiso 1 1 calc R . . . .
C39 C 0.7674(3) 0.2929(3) -0.01128(10) 0.0243(7) Uani 1 1 d . . . . .
C40 C 0.9335(4) 0.4775(3) -0.44125(11) 0.0315(7) Uani 1 1 d . . . . .
C42 C 0.9200(4) 0.5490(3) -0.40276(11) 0.0339(8) Uani 1 1 d . . . . .
H42 H 0.9419 0.6463 -0.3991 0.041 Uiso 1 1 calc R . . . .
C43 C 0.6348(3) 0.1652(3) -0.18247(10) 0.0236(6) Uani 1 1 d . . . . .
C46 C 0.9883(4) 0.5348(3) -0.48157(11) 0.0325(7) Uani 1 1 d . . . . .
H46 H 1.0100 0.6318 -0.4821 0.039 Uiso 1 1 calc R . . . .
C47 C 0.2055(3) -0.2073(3) -0.16282(12) 0.0297(7) Uani 1 1 d . . . . .
C50 C 0.2430(3) -0.1262(3) -0.19853(11) 0.0331(8) Uani 1 1 d . . . . .
H50 H 0.1878 -0.1458 -0.2280 0.040 Uiso 1 1 calc R . . . .
C51 C 0.8690(4) 0.4612(3) -0.36833(11) 0.0317(7) Uani 1 1 d . . . . .
C52 C 0.0833(4) -0.4172(3) -0.20274(14) 0.0439(9) Uani 1 1 d . . . . .
H52A H -0.0032 -0.4902 -0.2042 0.066 Uiso 1 1 calc R . . . .
H52B H 0.1632 -0.4559 -0.1960 0.066 Uiso 1 1 calc R . . . .
H52C H 0.0873 -0.3760 -0.2325 0.066 Uiso 1 1 calc R . . . .
N2 N 0.5718(3) 0.1174(2) -0.14315(8) 0.0260(6) Uani 1 1 d . . . . .
O1 O 0.8223(2) 0.3537(2) 0.03251(7) 0.0305(5) Uani 1 1 d . . . . .
O4 O 0.0871(2) -0.3157(2) -0.16742(9) 0.0409(6) Uani 1 1 d . . . . .
S3 S 0.88211(11) 0.29986(8) -0.43662(3) 0.0406(2) Uani 1 1 d . . . . .
S4 S 0.83431(13) 0.48618(8) -0.31288(3) 0.0493(3) Uani 1 1 d . . . . .
C2 C 0.2196(3) 0.1875(3) 0.30656(10) 0.0224(6) Uani 1 1 d . . . . .
C4 C 0.3188(3) 0.1890(3) 0.08918(10) 0.0242(6) Uani 1 1 d . . . . .
H4 H 0.3280 0.1291 0.1129 0.029 Uiso 1 1 calc R . . . .
C5 C 0.2882(3) 0.1874(3) 0.35004(10) 0.0249(7) Uani 1 1 d . . . . .
H5 H 0.3862 0.2197 0.3580 0.030 Uiso 1 1 calc R . . . .
C7 C 0.4204(3) 0.2793(3) 0.26342(10) 0.0273(7) Uani 1 1 d . . . . .
H7 H 0.4822 0.2771 0.2905 0.033 Uiso 1 1 calc R . . . .
C8 C 0.1948(3) 0.1331(3) 0.38160(10) 0.0255(7) Uani 1 1 d . . . . .
C9 C 0.4750(3) 0.3255(3) 0.22397(10) 0.0271(7) Uani 1 1 d . . . . .
H9 H 0.5732 0.3516 0.2241 0.033 Uiso 1 1 calc R . . . .
C11 C 0.2436(3) 0.2906(3) 0.18442(10) 0.0229(6) Uani 1 1 d . . . . .
H11 H 0.1820 0.2940 0.1574 0.028 Uiso 1 1 calc R . . . .
C13 C -0.0367(4) 0.0429(3) 0.39468(11) 0.0297(7) Uani 1 1 d . . . . .
H13 H -0.1349 0.0116 0.3868 0.036 Uiso 1 1 calc R . . . .
C14 C 0.6560(3) 0.4883(3) 0.11153(10) 0.0246(7) Uani 1 1 d . . . . .
H14 H 0.6305 0.4169 0.0874 0.030 Uiso 1 1 calc R . . . .
C16 C 0.1906(3) 0.2425(3) 0.22392(10) 0.0219(6) Uani 1 1 d . . . . .
H16 H 0.0925 0.2131 0.2234 0.026 Uiso 1 1 calc R . . . .
C18 C 0.2554(3) 0.1339(3) 0.04520(10) 0.0254(7) Uani 1 1 d . . . . .
H18 H 0.2208 0.0375 0.0389 0.031 Uiso 1 1 calc R . . . .
C19 C 0.2769(3) 0.2357(3) 0.26473(10) 0.0221(6) Uani 1 1 d . . . . .
C20 C 0.5699(3) 0.4886(3) 0.14573(10) 0.0221(6) Uani 1 1 d . . . . .
C21 C 0.3522(3) 0.4151(3) 0.06439(11) 0.0279(7) Uani 1 1 d . . . . .
H21 H 0.3827 0.5117 0.0711 0.034 Uiso 1 1 calc R . . . .
C24 C 0.8176(3) 0.6946(3) 0.14728(11) 0.0267(7) Uani 1 1 d . . . . .
C28 C 0.0318(3) 0.0453(3) 0.43825(10) 0.0283(7) Uani 1 1 d . . . . .
C31 C 0.7781(3) 0.5906(3) 0.11220(10) 0.0270(7) Uani 1 1 d . . . . .
H31 H 0.8351 0.5894 0.0884 0.032 Uiso 1 1 calc R . . . .
C33 C 0.6105(3) 0.5931(3) 0.18063(10) 0.0257(7) Uani 1 1 d . . . . .
H33 H 0.5530 0.5953 0.2042 0.031 Uiso 1 1 calc R . . . .
C37 C 0.3878(3) 0.3342(3) 0.18388(10) 0.0221(6) Uani 1 1 d . . . . .
C38 C -0.0335(4) 0.0013(3) 0.47868(11) 0.0320(7) Uani 1 1 d . . . . .
H38 H -0.1324 -0.0284 0.4748 0.038 Uiso 1 1 calc R . . . .
C41 C 0.2433(3) 0.2218(3) 0.01046(10) 0.0272(7) Uani 1 1 d . . . . .
C44 C 0.0568(3) 0.0927(3) 0.36278(10) 0.0276(7) Uani 1 1 d . . . . .
C45 C 0.2922(3) 0.3625(3) 0.02050(11) 0.0301(7) Uani 1 1 d . . . . .
H45 H 0.2840 0.4228 -0.0031 0.036 Uiso 1 1 calc R . . . .
C48 C 0.7343(3) 0.6953(3) 0.18181(11) 0.0274(7) Uani 1 1 d . . . . .
H48 H 0.7615 0.7654 0.2063 0.033 Uiso 1 1 calc R . . . .
C49 C 0.3688(3) 0.3286(3) 0.09920(10) 0.0231(6) Uani 1 1 d . . . . .
C53 C 0.1459(4) 0.0374(3) -0.04745(12) 0.0408(9) Uani 1 1 d . . . . .
H53A H 0.1055 0.0220 -0.0801 0.061 Uiso 1 1 calc R . . . .
H53B H 0.0774 -0.0107 -0.0284 0.061 Uiso 1 1 calc R . . . .
H53C H 0.2289 0.0025 -0.0431 0.061 Uiso 1 1 calc R . . . .
C54 C 0.9857(4) 0.8978(4) 0.18038(15) 0.0503(10) Uani 1 1 d . . . . .
H54A H 1.0748 0.9582 0.1749 0.075 Uiso 1 1 calc R . . . .
H54B H 0.9969 0.8597 0.2105 0.075 Uiso 1 1 calc R . . . .
H54C H 0.9158 0.9503 0.1802 0.075 Uiso 1 1 calc R . . . .
N1 N 0.4416(3) 0.3848(2) 0.14376(8) 0.0248(6) Uani 1 1 d . . . . .
O2 O 0.9416(2) 0.7895(2) 0.14507(8) 0.0343(5) Uani 1 1 d . . . . .
O3 O 0.1833(3) 0.1799(2) -0.03411(8) 0.0385(6) Uani 1 1 d . . . . .
S1 S 0.04006(9) 0.11941(9) 0.30472(3) 0.0318(2) Uani 1 1 d . . . . .
S2 S 0.21208(9) 0.10831(9) 0.44015(3) 0.0353(2) Uani 1 1 d . . . . .
C55 C 0.7022(5) 0.2231(6) 0.3516(3) 0.090(2) Uani 1 1 d . . . . .
C56 C 0.6326(6) 0.0865(6) 0.3357(2) 0.091(2) Uani 1 1 d . . . . .
C57 C 0.5777(8) 0.0469(11) 0.4126(4) 0.141(4) Uani 1 1 d . . . . .
C58 C 0.7073(7) 0.2725(8) 0.3973(3) 0.108(2) Uani 1 1 d . . . . .
C59 C 0.5690(7) 0.0008(8) 0.3681(4) 0.122(3) Uani 1 1 d . . . . .
C60 C 0.6447(8) 0.1817(11) 0.4272(3) 0.132(3) Uani 1 1 d . . . . .
C61A C 0.7677(12) 0.3176(14) 0.3224(4) 0.072(4) Uani 0.430(13) 1 d . . P A 1
C61B C 0.5257(15) -0.047(2) 0.4471(6) 0.181(9) Uani 0.570(13) 1 d . . P A 2
C63 C -0.1418(12) -0.2550(13) 0.3095(5) 0.082(4) Uani 0.507(7) 1 d . . P B 1
C64 C -0.358(2) -0.3976(19) 0.3142(7) 0.111(7) Uani 0.507(7) 1 d . . P B 1
C65 C -0.3624(14) -0.2486(14) 0.3089(5) 0.092(4) Uani 0.507(7) 1 d . . P B 1
C66 C -0.2131(18) -0.3980(14) 0.3093(5) 0.109(5) Uani 0.507(7) 1 d . . P B 1
C70 C -0.3349(14) -0.3497(10) 0.3554(3) 0.158(8) Uani 0.602(10) 1 d . . P C 2
C71 C -0.4721(12) -0.4178(12) 0.3590(5) 0.29(3) Uani 0.602(10) 1 d G . P C 2
C72 C -0.5129(8) -0.4477(13) 0.4021(7) 0.42(5) Uani 0.602(10) 1 d G . P C 2
C73 C -0.4164(13) -0.4094(15) 0.4417(5) 0.193(11) Uani 0.602(10) 1 d G . P C 2
C74 C -0.2791(11) -0.3413(12) 0.4382(3) 0.077(4) Uani 0.602(10) 1 d G . P C 2
C75 C -0.2384(8) -0.3115(8) 0.3951(3) 0.080(3) Uani 0.602(10) 1 d G . P C 2
C76 C -0.319(7) -0.325(3) 0.3101(6) 0.38(4) Uani 0.602(10) 1 d . . P C 2
O62 O -0.2414(8) -0.1842(7) 0.2939(2) 0.071(2) Uani 0.507(7) 1 d . . P B 1
C81 C -0.5017(18) -0.319(3) 0.4330(9) 0.138(10) Uani 0.413(10) 1 d . . P D 3
C82 C -0.510(3) -0.458(5) 0.4376(16) 0.202(17) Uani 0.413(10) 1 d . . P D 3
C83 C -0.388(3) -0.472(2) 0.4667(15) 0.219(19) Uani 0.413(10) 1 d . . P D 3
C84 C -0.288(4) -0.357(3) 0.4576(10) 0.135(11) Uani 0.413(10) 1 d . . P D 3
O80 O -0.3570(10) -0.2583(11) 0.4368(4) 0.091(4) Uani 0.413(10) 1 d . . P D 3

loop_
_atom_site_aniso_label
_atom_site_aniso_U_11
_atom_site_aniso_U_22
_atom_site_aniso_U_33
_atom_site_aniso_U_23
_atom_site_aniso_U_13
_atom_site_aniso_U_12
C1 0.0289(18) 0.0268(15) 0.0215(15) 0.0059(12) 0.0139(13) 0.0075(13)
C3 0.0203(16) 0.0255(14) 0.0187(14) -0.0011(11) 0.0035(12) 0.0033(12)
C6 0.0225(17) 0.0256(15) 0.0284(16) 0.0072(12) 0.0071(13) 0.0052(12)
C10 0.0249(18) 0.0262(15) 0.0272(16) 0.0061(12) 0.0096(13) 0.0062(12)
C12 0.0330(19) 0.0256(15) 0.0236(15) 0.0045(12) 0.0113(13) 0.0088(13)
C15 0.0197(16) 0.0229(14) 0.0231(15) 0.0043(11) 0.0043(12) 0.0039(11)
C17 0.0277(18) 0.0279(15) 0.0239(15) 0.0034(12) 0.0123(13) 0.0055(13)
C22 0.0261(17) 0.0191(13) 0.0211(14) 0.0056(11) 0.0080(12) 0.0023(12)
C23 0.0214(17) 0.0224(14) 0.0248(15) 0.0031(11) 0.0082(12) 0.0059(12)
C25 0.0249(18) 0.0353(17) 0.0269(16) 0.0094(13) 0.0079(13) 0.0091(13)
C26 0.0212(16) 0.0274(15) 0.0178(14) 0.0037(11) 0.0056(12) 0.0057(12)
C27 0.034(2) 0.0331(17) 0.0279(17) 0.0056(13) 0.0018(14) 0.0049(14)
C29 0.0247(17) 0.0246(14) 0.0249(15) 0.0047(12) 0.0082(13) 0.0048(12)
C30 0.035(2) 0.0217(14) 0.0262(16) 0.0042(12) 0.0101(14) 0.0076(13)
C32 0.0267(18) 0.0308(16) 0.0217(15) 0.0050(12) 0.0078(13) 0.0062(13)
C34 0.0313(19) 0.0304(16) 0.0235(15) 0.0074(12) 0.0093(13) 0.0010(13)
C35 0.0228(17) 0.0264(15) 0.0323(17) 0.0084(12) 0.0098(13) 0.0070(12)
C36 0.0250(17) 0.0251(15) 0.0245(15) 0.0037(12) 0.0067(13) 0.0056(12)
C39 0.0320(19) 0.0195(14) 0.0215(14) 0.0045(11) 0.0075(13) 0.0045(12)
C40 0.033(2) 0.0353(17) 0.0271(16) 0.0094(13) 0.0105(14) 0.0061(14)
C42 0.050(2) 0.0274(16) 0.0260(16) 0.0095(13) 0.0181(15) 0.0059(15)
C43 0.0239(17) 0.0262(15) 0.0203(14) 0.0048(11) 0.0060(12) 0.0037(12)
C46 0.035(2) 0.0361(17) 0.0269(16) 0.0105(13) 0.0094(14) 0.0067(14)
C47 0.0189(17) 0.0293(16) 0.0412(19) 0.0032(14) 0.0076(14) 0.0053(13)
C50 0.0227(18) 0.0446(19) 0.0304(17) -0.0002(14) 0.0006(14) 0.0078(14)
C51 0.040(2) 0.0327(17) 0.0225(16) 0.0055(13) 0.0121(14) 0.0051(14)
C52 0.036(2) 0.0333(18) 0.056(2) 0.0025(17) -0.0049(18) 0.0033(15)
N2 0.0274(15) 0.0279(13) 0.0203(12) 0.0028(10) 0.0103(11) -0.0007(11)
O1 0.0310(14) 0.0376(12) 0.0222(11) -0.0007(9) 0.0051(9) 0.0077(10)
O4 0.0216(13) 0.0421(13) 0.0526(16) -0.0014(11) 0.0064(11) -0.0032(10)
S3 0.0635(7) 0.0326(4) 0.0263(4) 0.0038(3) 0.0224(4) 0.0061(4)
S4 0.0940(9) 0.0258(4) 0.0316(5) 0.0069(3) 0.0348(5) 0.0095(5)
C2 0.0209(17) 0.0220(14) 0.0240(15) 0.0042(11) 0.0059(12) 0.0032(12)
C4 0.0237(17) 0.0243(14) 0.0259(15) 0.0081(12) 0.0068(13) 0.0060(12)
C5 0.0220(17) 0.0314(16) 0.0203(14) 0.0071(12) 0.0058(12) 0.0032(12)
C7 0.0246(18) 0.0343(16) 0.0224(15) 0.0075(12) 0.0009(13) 0.0065(13)
C8 0.0272(18) 0.0311(16) 0.0177(14) 0.0044(12) 0.0032(12) 0.0059(13)
C9 0.0198(17) 0.0353(17) 0.0258(16) 0.0075(13) 0.0056(13) 0.0045(13)
C11 0.0240(17) 0.0246(14) 0.0187(14) 0.0019(11) 0.0019(12) 0.0041(12)
C13 0.0247(18) 0.0397(18) 0.0255(16) 0.0105(13) 0.0088(13) 0.0060(14)
C14 0.0281(18) 0.0234(14) 0.0215(14) 0.0030(11) 0.0051(13) 0.0040(12)
C16 0.0199(16) 0.0227(14) 0.0225(14) 0.0027(11) 0.0062(12) 0.0029(11)
C18 0.0251(18) 0.0227(14) 0.0291(16) 0.0020(12) 0.0067(13) 0.0058(12)
C19 0.0251(17) 0.0210(14) 0.0210(14) 0.0051(11) 0.0063(12) 0.0053(12)
C20 0.0204(16) 0.0224(14) 0.0238(15) 0.0076(11) 0.0038(12) 0.0049(12)
C21 0.0304(19) 0.0229(15) 0.0294(16) 0.0064(12) 0.0028(14) 0.0045(13)
C24 0.0194(17) 0.0258(15) 0.0340(17) 0.0042(13) 0.0056(13) 0.0028(12)
C28 0.0276(19) 0.0330(16) 0.0252(16) 0.0070(13) 0.0086(13) 0.0065(13)
C31 0.0264(18) 0.0297(16) 0.0268(16) 0.0074(12) 0.0125(13) 0.0062(13)
C33 0.0196(17) 0.0337(16) 0.0256(15) 0.0046(12) 0.0097(13) 0.0069(13)
C37 0.0233(17) 0.0217(14) 0.0224(15) 0.0043(11) 0.0065(12) 0.0059(12)
C38 0.033(2) 0.0370(17) 0.0259(16) 0.0083(13) 0.0101(14) 0.0060(14)
C41 0.0263(18) 0.0304(16) 0.0232(15) 0.0011(12) 0.0009(13) 0.0056(13)
C44 0.0289(19) 0.0343(16) 0.0201(15) 0.0061(12) 0.0039(13) 0.0082(13)
C45 0.033(2) 0.0275(16) 0.0290(17) 0.0112(13) -0.0005(14) 0.0065(13)
C48 0.0254(18) 0.0273(15) 0.0291(16) -0.0018(12) 0.0034(13) 0.0066(13)
C49 0.0207(17) 0.0272(15) 0.0217(14) 0.0038(12) 0.0044(12) 0.0057(12)
C53 0.048(2) 0.0400(19) 0.0301(18) -0.0083(15) 0.0037(16) 0.0053(16)
C54 0.028(2) 0.042(2) 0.072(3) -0.0180(19) 0.0116(19) -0.0051(16)
N1 0.0239(15) 0.0280(13) 0.0197(12) 0.0043(10) 0.0048(10) 0.0002(10)
O2 0.0254(13) 0.0305(11) 0.0430(14) -0.0029(10) 0.0108(10) -0.0023(9)
O3 0.0480(16) 0.0344(12) 0.0267(12) 0.0024(10) -0.0054(11) 0.0040(11)
S1 0.0228(5) 0.0492(5) 0.0209(4) 0.0115(3) 0.0040(3) 0.0030(4)
S2 0.0292(5) 0.0535(5) 0.0198(4) 0.0106(3) 0.0035(3) 0.0030(4)
C55 0.036(3) 0.094(4) 0.139(6) 0.061(4) -0.003(3) 0.016(3)
C56 0.048(3) 0.093(4) 0.126(5) 0.033(4) -0.027(3) 0.020(3)
C57 0.053(4) 0.191(9) 0.176(9) 0.128(8) -0.002(5) 0.016(5)
C58 0.054(4) 0.151(6) 0.107(6) 0.024(5) -0.015(4) 0.017(4)
C59 0.053(4) 0.123(6) 0.173(8) 0.077(6) -0.032(5) 0.004(4)
C60 0.069(5) 0.193(9) 0.121(6) 0.055(6) -0.023(4) 0.024(5)
C61A 0.048(7) 0.110(10) 0.063(8) 0.034(7) 0.017(5) 0.021(6)
C61B 0.104(11) 0.32(2) 0.173(15) 0.173(16) 0.086(10) 0.104(13)
C63 0.070(8) 0.071(7) 0.110(11) 0.006(6) -0.009(7) 0.034(6)
C64 0.138(16) 0.095(12) 0.081(11) 0.008(9) 0.022(10) -0.007(11)
C65 0.079(9) 0.075(8) 0.121(11) 0.007(7) 0.033(8) 0.009(6)
C66 0.122(13) 0.088(9) 0.131(13) 0.015(8) 0.035(10) 0.045(8)
C70 0.31(3) 0.089(9) 0.076(8) -0.021(7) -0.050(11) 0.099(12)
C71 0.31(4) 0.088(14) 0.41(5) -0.081(19) -0.28(4) 0.072(19)
C72 0.115(19) 0.123(18) 0.96(14) -0.13(5) -0.23(5) 0.067(15)
C73 0.12(2) 0.14(2) 0.32(4) 0.02(2) 0.01(2) 0.043(17)
C74 0.058(7) 0.075(7) 0.096(12) 0.005(7) 0.001(7) 0.018(5)
C75 0.074(7) 0.080(6) 0.075(7) -0.010(5) -0.012(5) 0.013(5)
C76 0.97(11) 0.22(3) 0.039(8) -0.013(15) -0.02(3) 0.36(5)
O62 0.074(5) 0.079(5) 0.069(5) 0.007(3) 0.011(4) 0.037(4)
C81 0.038(9) 0.18(2) 0.21(2) 0.112(19) 0.035(11) 0.035(11)
C82 0.051(16) 0.22(4) 0.26(4) 0.02(3) -0.066(19) -0.050(19)
C83 0.099(18) 0.108(17) 0.48(6) 0.15(3) 0.08(2) 0.053(14)
C84 0.23(3) 0.13(2) 0.087(17) 0.008(13) 0.031(17) 0.12(2)
O80 0.064(7) 0.102(8) 0.106(8) 0.018(6) -0.013(5) 0.027(6)

_geom_special_details            
;
 All esds (except the esd in the dihedral angle between two l.s. planes)
 are estimated using the full covariance matrix.  The cell esds are taken
 into account individually in the estimation of esds in distances, angles
 and torsion angles; correlations between esds in cell parameters are only
 used when they are defined by crystal symmetry.  An approximate (isotropic)
 treatment of cell esds is used for estimating esds involving l.s. planes.
;
loop_
_geom_bond_atom_site_label_1
_geom_bond_atom_site_label_2
_geom_bond_distance
_geom_bond_site_symmetry_2
_geom_bond_publ_flag
C1 H1 0.9500 . ?
C1 C6 1.390(4) . ?
C1 C22 1.386(4) . ?
C3 H3 0.9500 . ?
C3 C15 1.381(4) . ?
C3 C43 1.393(4) . ?
C6 H6 0.9500 . ?
C6 C39 1.388(4) . ?
C10 H10 0.9500 . ?
C10 C17 1.382(4) . ?
C10 C22 1.402(4) . ?
C12 H12 0.9500 . ?
C12 C26 1.398(4) . ?
C12 C30 1.382(4) . ?
C15 H15 0.9500 . ?
C15 C26 1.397(4) . ?
C17 H17 0.9500 . ?
C17 C39 1.389(4) . ?
C22 N2 1.420(4) . ?
C23 C25 1.394(4) . ?
C23 C36 1.397(4) . ?
C23 N2 1.417(4) . ?
C25 H25 0.9500 . ?
C25 C50 1.389(4) . ?
C26 C29 1.460(4) . ?
C27 H27A 0.9800 . ?
C27 H27B 0.9800 . ?
C27 H27C 0.9800 . ?
C27 O1 1.426(4) . ?
C29 C34 1.377(4) . ?
C29 S4 1.747(3) . ?
C30 H30 0.9500 . ?
C30 C43 1.393(4) . ?
C32 C34 1.427(4) . ?
C32 C51 1.372(4) . ?
C32 S3 1.725(3) . ?
C34 H34 0.9500 . ?
C35 H35 0.9500 . ?
C35 C36 1.380(4) . ?
C35 C47 1.378(4) . ?
C36 H36 0.9500 . ?
C39 O1 1.382(3) . ?
C40 C42 1.349(5) . ?
C40 C46 1.439(4) . ?
C40 S3 1.754(3) . ?
C42 H42 0.9500 . ?
C42 C51 1.423(4) . ?
C43 N2 1.418(4) . ?
C46 C46 1.336(7) 2_764 ?
C46 H46 0.9500 . ?
C47 C50 1.382(4) . ?
C47 O4 1.384(4) . ?
C50 H50 0.9500 . ?
C51 S4 1.717(3) . ?
C52 H52A 0.9800 . ?
C52 H52B 0.9800 . ?
C52 H52C 0.9800 . ?
C52 O4 1.414(4) . ?
C2 C5 1.371(4) . ?
C2 C19 1.459(4) . ?
C2 S1 1.748(3) . ?
C4 H4 0.9500 . ?
C4 C18 1.390(4) . ?
C4 C49 1.379(4) . ?
C5 H5 0.9500 . ?
C5 C8 1.417(4) . ?
C7 H7 0.9500 . ?
C7 C9 1.381(4) . ?
C7 C19 1.398(4) . ?
C8 C44 1.377(4) . ?
C8 S2 1.733(3) . ?
C9 H9 0.9500 . ?
C9 C37 1.397(4) . ?
C11 H11 0.9500 . ?
C11 C16 1.381(4) . ?
C11 C37 1.401(4) . ?
C13 H13 0.9500 . ?
C13 C28 1.369(4) . ?
C13 C44 1.415(4) . ?
C14 H14 0.9500 . ?
C14 C20 1.394(4) . ?
C14 C31 1.384(4) . ?
C16 H16 0.9500 . ?
C16 C19 1.403(4) . ?
C18 H18 0.9500 . ?
C18 C41 1.392(4) . ?
C20 C33 1.383(4) . ?
C20 N1 1.431(4) . ?
C21 H21 0.9500 . ?
C21 C45 1.373(4) . ?
C21 C49 1.392(4) . ?
C24 C31 1.383(4) . ?
C24 C48 1.382(4) . ?
C24 O2 1.373(4) . ?
C28 C38 1.448(4) . ?
C28 S2 1.749(3) . ?
C31 H31 0.9500 . ?
C33 H33 0.9500 . ?
C33 C48 1.393(4) . ?
C37 N1 1.408(4) . ?
C38 C38 1.348(6) 2_556 ?
C38 H38 0.9500 . ?
C41 C45 1.388(4) . ?
C41 O3 1.370(4) . ?
C44 S1 1.723(3) . ?
C45 H45 0.9500 . ?
C48 H48 0.9500 . ?
C49 N1 1.433(4) . ?
C53 H53A 0.9800 . ?
C53 H53B 0.9800 . ?
C53 H53C 0.9800 . ?
C53 O3 1.418(4) . ?
C54 H54A 0.9800 . ?
C54 H54B 0.9800 . ?
C54 H54C 0.9800 . ?
C54 O2 1.417(4) . ?
C55 C56 1.411(8) . ?
C55 C58 1.396(10) . ?
C55 C61A 1.396(12) . ?
C56 C59 1.407(10) . ?
C57 C59 1.348(13) . ?
C57 C60 1.381(12) . ?
C57 C61B 1.465(14) . ?
C58 C60 1.378(10) . ?
C63 C66 1.44(2) . ?
C63 O62 1.415(13) . ?
C64 C65 1.53(2) . ?
C64 C66 1.48(3) . ?
C65 O62 1.353(13) . ?
C70 C71 1.3900 . ?
C70 C75 1.3900 . ?
C70 C76 1.38(3) . ?
C71 C72 1.3900 . ?
C72 C73 1.3900 . ?
C73 C74 1.3900 . ?
C74 C75 1.3900 . ?
C81 C82 1.40(5) . ?
C81 O80 1.412(19) . ?
C82 C83 1.44(5) . ?
C83 C84 1.39(4) . ?
C84 O80 1.46(3) . ?

loop_
_geom_angle_atom_site_label_1
_geom_angle_atom_site_label_2
_geom_angle_atom_site_label_3
_geom_angle
_geom_angle_site_symmetry_1
_geom_angle_site_symmetry_3
_geom_angle_publ_flag
C6 C1 H1 119.2 . . ?
C22 C1 H1 119.2 . . ?
C22 C1 C6 121.7(3) . . ?
C15 C3 H3 119.9 . . ?
C15 C3 C43 120.3(3) . . ?
C43 C3 H3 119.9 . . ?
C1 C6 H6 120.6 . . ?
C39 C6 C1 118.8(3) . . ?
C39 C6 H6 120.6 . . ?
C17 C10 H10 120.1 . . ?
C17 C10 C22 119.8(3) . . ?
C22 C10 H10 120.1 . . ?
C26 C12 H12 119.5 . . ?
C30 C12 H12 119.5 . . ?
C30 C12 C26 121.1(3) . . ?
C3 C15 H15 119.2 . . ?
C3 C15 C26 121.5(3) . . ?
C26 C15 H15 119.2 . . ?
C10 C17 H17 119.7 . . ?
C10 C17 C39 120.7(3) . . ?
C39 C17 H17 119.7 . . ?
C1 C22 C10 118.8(3) . . ?
C1 C22 N2 119.6(3) . . ?
C10 C22 N2 121.5(3) . . ?
C25 C23 C36 117.9(3) . . ?
C25 C23 N2 120.9(3) . . ?
C36 C23 N2 121.2(3) . . ?
C23 C25 H25 119.7 . . ?
C50 C25 C23 120.7(3) . . ?
C50 C25 H25 119.7 . . ?
C12 C26 C29 121.2(3) . . ?
C15 C26 C12 117.6(3) . . ?
C15 C26 C29 121.2(3) . . ?
H27A C27 H27B 109.5 . . ?
H27A C27 H27C 109.5 . . ?
H27B C27 H27C 109.5 . . ?
O1 C27 H27A 109.5 . . ?
O1 C27 H27B 109.5 . . ?
O1 C27 H27C 109.5 . . ?
C26 C29 S4 119.1(2) . . ?
C34 C29 C26 129.0(3) . . ?
C34 C29 S4 111.9(2) . . ?
C12 C30 H30 119.7 . . ?
C12 C30 C43 120.6(3) . . ?
C43 C30 H30 119.7 . . ?
C34 C32 S3 134.8(2) . . ?
C51 C32 C34 114.3(3) . . ?
C51 C32 S3 110.8(2) . . ?
C29 C34 C32 111.0(3) . . ?
C29 C34 H34 124.5 . . ?
C32 C34 H34 124.5 . . ?
C36 C35 H35 119.7 . . ?
C47 C35 H35 119.7 . . ?
C47 C35 C36 120.7(3) . . ?
C23 C36 H36 119.5 . . ?
C35 C36 C23 120.9(3) . . ?
C35 C36 H36 119.5 . . ?
C6 C39 C17 120.2(3) . . ?
O1 C39 C6 124.2(3) . . ?
O1 C39 C17 115.5(3) . . ?
C42 C40 C46 126.0(3) . . ?
C42 C40 S3 112.2(2) . . ?
C46 C40 S3 121.8(3) . . ?
C40 C42 H42 124.1 . . ?
C40 C42 C51 111.8(3) . . ?
C51 C42 H42 124.1 . . ?
C3 C43 C30 118.7(3) . . ?
C3 C43 N2 120.4(3) . . ?
C30 C43 N2 120.9(3) . . ?
C40 C46 H46 116.7 . . ?
C46 C46 C40 126.5(4) 2_764 . ?
C46 C46 H46 116.7 2_764 . ?
C35 C47 C50 119.2(3) . . ?
C35 C47 O4 118.0(3) . . ?
C50 C47 O4 122.8(3) . . ?
C25 C50 H50 119.8 . . ?
C47 C50 C25 120.5(3) . . ?
C47 C50 H50 119.8 . . ?
C32 C51 C42 114.0(3) . . ?
C32 C51 S4 111.1(2) . . ?
C42 C51 S4 134.8(3) . . ?
H52A C52 H52B 109.5 . . ?
H52A C52 H52C 109.5 . . ?
H52B C52 H52C 109.5 . . ?
O4 C52 H52A 109.5 . . ?
O4 C52 H52B 109.5 . . ?
O4 C52 H52C 109.5 . . ?
C23 N2 C22 121.8(2) . . ?
C23 N2 C43 119.3(2) . . ?
C43 N2 C22 118.9(2) . . ?
C39 O1 C27 117.5(2) . . ?
C47 O4 C52 113.9(3) . . ?
C32 S3 C40 91.09(15) . . ?
C51 S4 C29 91.72(15) . . ?
C5 C2 C19 128.8(3) . . ?
C5 C2 S1 111.4(2) . . ?
C19 C2 S1 119.8(2) . . ?
C18 C4 H4 119.3 . . ?
C49 C4 H4 119.3 . . ?
C49 C4 C18 121.5(3) . . ?
C2 C5 H5 124.2 . . ?
C2 C5 C8 111.7(3) . . ?
C8 C5 H5 124.2 . . ?
C9 C7 H7 119.0 . . ?
C9 C7 C19 122.0(3) . . ?
C19 C7 H7 119.0 . . ?
C5 C8 S2 134.9(2) . . ?
C44 C8 C5 114.6(3) . . ?
C44 C8 S2 110.5(2) . . ?
C7 C9 H9 119.6 . . ?
C7 C9 C37 120.8(3) . . ?
C37 C9 H9 119.6 . . ?
C16 C11 H11 119.8 . . ?
C16 C11 C37 120.4(3) . . ?
C37 C11 H11 119.8 . . ?
C28 C13 H13 124.2 . . ?
C28 C13 C44 111.7(3) . . ?
C44 C13 H13 124.2 . . ?
C20 C14 H14 119.6 . . ?
C31 C14 H14 119.6 . . ?
C31 C14 C20 120.9(3) . . ?
C11 C16 H16 118.9 . . ?
C11 C16 C19 122.2(3) . . ?
C19 C16 H16 118.9 . . ?
C4 C18 H18 120.4 . . ?
C4 C18 C41 119.1(3) . . ?
C41 C18 H18 120.4 . . ?
C7 C19 C2 121.8(3) . . ?
C7 C19 C16 116.5(3) . . ?
C16 C19 C2 121.7(3) . . ?
C14 C20 N1 120.3(3) . . ?
C33 C20 C14 118.2(3) . . ?
C33 C20 N1 121.5(3) . . ?
C45 C21 H21 119.6 . . ?
C45 C21 C49 120.7(3) . . ?
C49 C21 H21 119.6 . . ?
C48 C24 C31 119.5(3) . . ?
O2 C24 C31 115.6(3) . . ?
O2 C24 C48 124.9(3) . . ?
C13 C28 C38 125.4(3) . . ?
C13 C28 S2 111.9(2) . . ?
C38 C28 S2 122.6(2) . . ?
C14 C31 H31 119.8 . . ?
C24 C31 C14 120.3(3) . . ?
C24 C31 H31 119.8 . . ?
C20 C33 H33 119.4 . . ?
C20 C33 C48 121.1(3) . . ?
C48 C33 H33 119.4 . . ?
C9 C37 C11 118.1(3) . . ?
C9 C37 N1 121.6(3) . . ?
C11 C37 N1 120.3(3) . . ?
C28 C38 H38 117.1 . . ?
C38 C38 C28 125.8(4) 2_556 . ?
C38 C38 H38 117.1 2_556 . ?
C45 C41 C18 119.6(3) . . ?
O3 C41 C18 124.5(3) . . ?
O3 C41 C45 115.9(3) . . ?
C8 C44 C13 114.5(3) . . ?
C8 C44 S1 110.3(2) . . ?
C13 C44 S1 135.2(3) . . ?
C21 C45 C41 120.4(3) . . ?
C21 C45 H45 119.8 . . ?
C41 C45 H45 119.8 . . ?
C24 C48 C33 120.0(3) . . ?
C24 C48 H48 120.0 . . ?
C33 C48 H48 120.0 . . ?
C4 C49 C21 118.6(3) . . ?
C4 C49 N1 121.3(3) . . ?
C21 C49 N1 120.0(3) . . ?
H53A C53 H53B 109.5 . . ?
H53A C53 H53C 109.5 . . ?
H53B C53 H53C 109.5 . . ?
O3 C53 H53A 109.5 . . ?
O3 C53 H53B 109.5 . . ?
O3 C53 H53C 109.5 . . ?
H54A C54 H54B 109.5 . . ?
H54A C54 H54C 109.5 . . ?
H54B C54 H54C 109.5 . . ?
O2 C54 H54A 109.5 . . ?
O2 C54 H54B 109.5 . . ?
O2 C54 H54C 109.5 . . ?
C20 N1 C49 118.2(2) . . ?
C37 N1 C20 122.2(2) . . ?
C37 N1 C49 119.6(2) . . ?
C24 O2 C54 117.3(3) . . ?
C41 O3 C53 118.0(2) . . ?
C44 S1 C2 92.00(15) . . ?
C8 S2 C28 91.38(15) . . ?
C58 C55 C56 121.9(6) . . ?
C58 C55 C61A 116.0(8) . . ?
C61A C55 C56 122.0(9) . . ?
C59 C56 C55 117.1(7) . . ?
C59 C57 C60 120.6(8) . . ?
C59 C57 C61B 120.6(13) . . ?
C60 C57 C61B 118.6(14) . . ?
C60 C58 C55 117.6(7) . . ?
C57 C59 C56 121.2(7) . . ?
C58 C60 C57 121.6(9) . . ?
O62 C63 C66 107.8(10) . . ?
C66 C64 C65 104.5(12) . . ?
O62 C65 C64 106.6(12) . . ?
C63 C66 C64 104.1(13) . . ?
C71 C70 C75 120.0 . . ?
C76 C70 C71 110(3) . . ?
C76 C70 C75 130(3) . . ?
C70 C71 C72 120.0 . . ?
C73 C72 C71 120.0 . . ?
C72 C73 C74 120.0 . . ?
C73 C74 C75 120.0 . . ?
C74 C75 C70 120.0 . . ?
C65 O62 C63 107.0(10) . . ?
C82 C81 O80 103.4(19) . . ?
C81 C82 C83 110(2) . . ?
C84 C83 C82 101(3) . . ?
C83 C84 O80 109(3) . . ?
C81 O80 C84 106.5(18) . . ?

loop_
_geom_torsion_atom_site_label_1
_geom_torsion_atom_site_label_2
_geom_torsion_atom_site_label_3
_geom_torsion_atom_site_label_4
_geom_torsion
_geom_torsion_site_symmetry_1
_geom_torsion_site_symmetry_2
_geom_torsion_site_symmetry_3
_geom_torsion_site_symmetry_4
_geom_torsion_publ_flag
C1 C6 C39 C17 -0.6(4) . . . . ?
C1 C6 C39 O1 -178.4(3) . . . . ?
C1 C22 N2 C23 137.5(3) . . . . ?
C1 C22 N2 C43 -43.1(4) . . . . ?
C3 C15 C26 C12 -1.9(5) . . . . ?
C3 C15 C26 C29 176.7(3) . . . . ?
C3 C43 N2 C22 -47.4(4) . . . . ?
C3 C43 N2 C23 132.1(3) . . . . ?
C6 C1 C22 C10 0.0(4) . . . . ?
C6 C1 C22 N2 -179.4(2) . . . . ?
C6 C39 O1 C27 -11.6(4) . . . . ?
C10 C17 C39 C6 -0.9(4) . . . . ?
C10 C17 C39 O1 177.1(3) . . . . ?
C10 C22 N2 C23 -42.0(4) . . . . ?
C10 C22 N2 C43 137.4(3) . . . . ?
C12 C26 C29 C34 1.0(5) . . . . ?
C12 C26 C29 S4 -179.3(2) . . . . ?
C12 C30 C43 C3 -4.3(5) . . . . ?
C12 C30 C43 N2 174.0(3) . . . . ?
C15 C3 C43 C30 4.0(5) . . . . ?
C15 C3 C43 N2 -174.3(3) . . . . ?
C15 C26 C29 C34 -177.5(3) . . . . ?
C15 C26 C29 S4 2.2(4) . . . . ?
C17 C10 C22 C1 -1.5(4) . . . . ?
C17 C10 C22 N2 177.9(3) . . . . ?
C17 C39 O1 C27 170.5(2) . . . . ?
C22 C1 C6 C39 1.0(4) . . . . ?
C22 C10 C17 C39 2.0(4) . . . . ?
C23 C25 C50 C47 2.2(5) . . . . ?
C25 C23 C36 C35 1.6(4) . . . . ?
C25 C23 N2 C22 158.8(3) . . . . ?
C25 C23 N2 C43 -20.6(4) . . . . ?
C26 C12 C30 C43 1.5(5) . . . . ?
C26 C29 C34 C32 179.5(3) . . . . ?
C26 C29 S4 C51 -179.4(3) . . . . ?
C30 C12 C26 C15 1.6(5) . . . . ?
C30 C12 C26 C29 -177.0(3) . . . . ?
C30 C43 N2 C22 134.3(3) . . . . ?
C30 C43 N2 C23 -46.2(4) . . . . ?
C32 C51 S4 C29 -0.4(3) . . . . ?
C34 C29 S4 C51 0.3(3) . . . . ?
C34 C32 C51 C42 178.8(3) . . . . ?
C34 C32 C51 S4 0.4(4) . . . . ?
C34 C32 S3 C40 -178.5(4) . . . . ?
C35 C47 C50 C25 0.8(5) . . . . ?
C35 C47 O4 C52 -124.0(3) . . . . ?
C36 C23 C25 C50 -3.4(5) . . . . ?
C36 C23 N2 C22 -22.4(4) . . . . ?
C36 C23 N2 C43 158.2(3) . . . . ?
C36 C35 C47 C50 -2.6(5) . . . . ?
C36 C35 C47 O4 179.9(3) . . . . ?
C40 C42 C51 C32 0.0(5) . . . . ?
C40 C42 C51 S4 177.9(3) . . . . ?
C42 C40 C46 C46 174.7(5) . . . 2_764 ?
C42 C40 S3 C32 -0.9(3) . . . . ?
C42 C51 S4 C29 -178.4(4) . . . . ?
C43 C3 C15 C26 -1.0(5) . . . . ?
C46 C40 C42 C51 -176.9(3) . . . . ?
C46 C40 S3 C32 176.8(3) . . . . ?
C47 C35 C36 C23 1.4(5) . . . . ?
C50 C47 O4 C52 58.5(4) . . . . ?
C51 C32 C34 C29 -0.2(4) . . . . ?
C51 C32 S3 C40 0.9(3) . . . . ?
N2 C23 C25 C50 175.4(3) . . . . ?
N2 C23 C36 C35 -177.2(3) . . . . ?
O4 C47 C50 C25 178.2(3) . . . . ?
S3 C32 C34 C29 179.1(3) . . . . ?
S3 C32 C51 C42 -0.7(4) . . . . ?
S3 C32 C51 S4 -179.08(18) . . . . ?
S3 C40 C42 C51 0.7(4) . . . . ?
S3 C40 C46 C46 -2.7(7) . . . 2_764 ?
S4 C29 C34 C32 -0.1(4) . . . . ?
C2 C5 C8 C44 -0.2(4) . . . . ?
C2 C5 C8 S2 -178.3(3) . . . . ?
C4 C18 C41 C45 -1.2(5) . . . . ?
C4 C18 C41 O3 179.9(3) . . . . ?
C4 C49 N1 C20 132.2(3) . . . . ?
C4 C49 N1 C37 -46.0(4) . . . . ?
C5 C2 C19 C7 6.2(5) . . . . ?
C5 C2 C19 C16 -172.9(3) . . . . ?
C5 C2 S1 C44 0.7(2) . . . . ?
C5 C8 C44 C13 -177.9(3) . . . . ?
C5 C8 C44 S1 0.8(4) . . . . ?
C5 C8 S2 C28 177.5(3) . . . . ?
C7 C9 C37 C11 -2.1(4) . . . . ?
C7 C9 C37 N1 178.1(3) . . . . ?
C8 C44 S1 C2 -0.9(2) . . . . ?
C9 C7 C19 C2 -179.8(3) . . . . ?
C9 C7 C19 C16 -0.6(4) . . . . ?
C9 C37 N1 C20 -32.2(4) . . . . ?
C9 C37 N1 C49 145.9(3) . . . . ?
C11 C16 C19 C2 178.7(3) . . . . ?
C11 C16 C19 C7 -0.5(4) . . . . ?
C11 C37 N1 C20 148.0(3) . . . . ?
C11 C37 N1 C49 -33.9(4) . . . . ?
C13 C28 C38 C38 177.5(4) . . . 2_556 ?
C13 C28 S2 C8 0.5(3) . . . . ?
C13 C44 S1 C2 177.5(4) . . . . ?
C14 C20 C33 C48 -0.3(4) . . . . ?
C14 C20 N1 C37 146.5(3) . . . . ?
C14 C20 N1 C49 -31.6(4) . . . . ?
C16 C11 C37 C9 1.0(4) . . . . ?
C16 C11 C37 N1 -179.2(3) . . . . ?
C18 C4 C49 C21 1.2(5) . . . . ?
C18 C4 C49 N1 -176.2(3) . . . . ?
C18 C41 C45 C21 0.0(5) . . . . ?
C18 C41 O3 C53 -7.9(5) . . . . ?
C19 C2 C5 C8 179.3(3) . . . . ?
C19 C2 S1 C44 -179.0(2) . . . . ?
C19 C7 C9 C37 2.0(5) . . . . ?
C20 C14 C31 C24 0.7(5) . . . . ?
C20 C33 C48 C24 1.2(5) . . . . ?
C21 C49 N1 C20 -45.2(4) . . . . ?
C21 C49 N1 C37 136.7(3) . . . . ?
C28 C13 C44 C8 -0.2(4) . . . . ?
C28 C13 C44 S1 -178.5(3) . . . . ?
C31 C14 C20 C33 -0.7(4) . . . . ?
C31 C14 C20 N1 177.8(3) . . . . ?
C31 C24 C48 C33 -1.1(5) . . . . ?
C31 C24 O2 C54 179.9(3) . . . . ?
C33 C20 N1 C37 -35.1(4) . . . . ?
C33 C20 N1 C49 146.9(3) . . . . ?
C37 C11 C16 C19 0.2(4) . . . . ?
C38 C28 S2 C8 -179.7(3) . . . . ?
C44 C8 S2 C28 -0.6(2) . . . . ?
C44 C13 C28 C38 180.0(3) . . . . ?
C44 C13 C28 S2 -0.2(4) . . . . ?
C45 C21 C49 C4 -2.4(5) . . . . ?
C45 C21 C49 N1 175.0(3) . . . . ?
C45 C41 O3 C53 173.1(3) . . . . ?
C48 C24 C31 C14 0.2(5) . . . . ?
C48 C24 O2 C54 -1.5(5) . . . . ?
C49 C4 C18 C41 0.6(5) . . . . ?
C49 C21 C45 C41 1.8(5) . . . . ?
N1 C20 C33 C48 -178.7(3) . . . . ?
O2 C24 C31 C14 178.9(3) . . . . ?
O2 C24 C48 C33 -179.7(3) . . . . ?
O3 C41 C45 C21 179.0(3) . . . . ?
S1 C2 C5 C8 -0.4(3) . . . . ?
S1 C2 C19 C7 -174.1(2) . . . . ?
S1 C2 C19 C16 6.8(4) . . . . ?
S2 C8 C44 C13 0.6(4) . . . . ?
S2 C8 C44 S1 179.29(16) . . . . ?
S2 C28 C38 C38 -2.3(6) . . . 2_556 ?
C55 C56 C59 C57 -1.7(9) . . . . ?
C55 C58 C60 C57 -0.7(11) . . . . ?
C56 C55 C58 C60 1.7(9) . . . . ?
C58 C55 C56 C59 -0.5(8) . . . . ?
C59 C57 C60 C58 -1.5(12) . . . . ?
C60 C57 C59 C56 2.7(12) . . . . ?
C61A C55 C56 C59 -179.3(7) . . . . ?
C61A C55 C58 C60 -179.5(7) . . . . ?
C61B C57 C59 C56 -172.7(8) . . . . ?
C61B C57 C60 C58 174.0(8) . . . . ?
C64 C65 O62 C63 -26.5(16) . . . . ?
C65 C64 C66 C63 9.1(17) . . . . ?
C66 C63 O62 C65 33.6(14) . . . . ?
C66 C64 C65 O62 10.5(18) . . . . ?
C70 C71 C72 C73 0.0 . . . . ?
C71 C70 C75 C74 0.0 . . . . ?
C71 C72 C73 C74 0.0 . . . . ?
C72 C73 C74 C75 0.0 . . . . ?
C73 C74 C75 C70 0.0 . . . . ?
C75 C70 C71 C72 0.0 . . . . ?
C76 C70 C71 C72 -177.1(14) . . . . ?
C76 C70 C75 C74 176.4(17) . . . . ?
O62 C63 C66 C64 -25.4(15) . . . . ?
C81 C82 C83 C84 -30(5) . . . . ?
C82 C81 O80 C84 -17(3) . . . . ?
C82 C83 C84 O80 18(4) . . . . ?
C83 C84 O80 C81 -1(3) . . . . ?
O80 C81 C82 C83 30(4) . . . . ?

_shelx_res_file                  
;
TITL bth-tpa in P-1
CELL 0.71073 10.015632 10.111603 29.195794 92.4451 96.7 104.7355
ZERR 3 0.000502 0.000266 0.000974 0.0024 0.0034 0.0033
LATT 1
SFAC C H N O S
UNIT 156 126 6 12 12

L.S. 10
PLAN  20
TEMP -133
fmap 2
acta
MORE -1
BOND $H
CONF
REM <olex2.extras>
REM <HklSrc "%.\\bth-tpa.hkl">
REM </olex2.extras>

WGHT    0.079400    1.941000
FVAR       1.22580   0.42956   0.50667   0.60178   0.41294
C1    1    0.779281    0.204846   -0.087614    11.00000    0.02887    0.02680 =
         0.02154    0.00590    0.01391    0.00746
AFIX  43
H1    2    0.832770    0.182787   -0.110205    11.00000   -1.20000
AFIX   0
C3    1    0.679223    0.305301   -0.187599    11.00000    0.02034    0.02553 =
         0.01874   -0.00114    0.00351    0.00335
AFIX  43
H3    2    0.675037    0.369355   -0.163390    11.00000   -1.20000
AFIX   0
C6    1    0.846608    0.263082   -0.044339    11.00000    0.02251    0.02556 =
         0.02844    0.00717    0.00712    0.00517
AFIX  43
H6    2    0.945010    0.282087   -0.037518    11.00000   -1.20000
AFIX   0
C10   1    0.557839    0.211009   -0.065107    11.00000    0.02487    0.02624 =
         0.02718    0.00612    0.00961    0.00622
AFIX  43
H10   2    0.459846    0.195556   -0.072228    11.00000   -1.20000
AFIX   0
C12   1    0.699895    0.120371   -0.257379    11.00000    0.03305    0.02563 =
         0.02365    0.00453    0.01129    0.00879
AFIX  43
H12   2    0.707585    0.056228   -0.281017    11.00000   -1.20000
AFIX   0
C15   1    0.729314    0.351478   -0.227730    11.00000    0.01973    0.02292 =
         0.02311    0.00434    0.00431    0.00393
AFIX  43
H15   2    0.757862    0.447339   -0.230878    11.00000   -1.20000
AFIX   0
C17   1    0.623722    0.265935   -0.021679    11.00000    0.02773    0.02794 =
         0.02390    0.00337    0.01229    0.00554
AFIX  43
H17   2    0.570192    0.285413    0.001296    11.00000   -1.20000
AFIX   0
C22   1    0.636075    0.178170   -0.098618    11.00000    0.02610    0.01908 =
         0.02108    0.00562    0.00798    0.00228
C23   1    0.446111    0.011537   -0.149296    11.00000    0.02139    0.02243 =
         0.02485    0.00314    0.00820    0.00589
C25   1    0.360972   -0.016194   -0.191716    11.00000    0.02488    0.03534 =
         0.02692    0.00940    0.00788    0.00905
AFIX  43
H25   2    0.383808    0.040742   -0.216233    11.00000   -1.20000
AFIX   0
C26   1    0.738970    0.260496   -0.263798    11.00000    0.02120    0.02738 =
         0.01780    0.00374    0.00559    0.00575
C27   1    0.965592    0.363927    0.047371    11.00000    0.03415    0.03311 =
         0.02792    0.00558    0.00175    0.00488
AFIX  33
H27A  2    0.991474    0.408538    0.078762    11.00000   -1.50000
H27B  2    1.022992    0.418355    0.026346    11.00000   -1.50000
H27C  2    0.980775    0.271922    0.047217    11.00000   -1.50000
AFIX   0
C29   1    0.785024    0.309777   -0.307093    11.00000    0.02465    0.02461 =
         0.02488    0.00466    0.00825    0.00478
C30   1    0.650245    0.073583   -0.217201    11.00000    0.03501    0.02167 =
         0.02620    0.00425    0.01009    0.00762
AFIX  43
H30   2    0.626421   -0.021969   -0.213242    11.00000   -1.20000
AFIX   0
C32   1    0.844489    0.324125   -0.381182    11.00000    0.02673    0.03083 =
         0.02167    0.00503    0.00776    0.00622
C34   1    0.795919    0.235526   -0.346476    11.00000    0.03133    0.03036 =
         0.02345    0.00741    0.00929    0.00102
AFIX  43
H34   2    0.774023    0.138260   -0.350073    11.00000   -1.20000
AFIX   0
C35   1    0.285495   -0.176786   -0.120110    11.00000    0.02278    0.02644 =
         0.03228    0.00842    0.00979    0.00703
AFIX  43
H35   2    0.258158   -0.229783   -0.095061    11.00000   -1.20000
AFIX   0
C36   1    0.404904   -0.069977   -0.113373    11.00000    0.02498    0.02506 =
         0.02448    0.00371    0.00673    0.00564
AFIX  43
H36   2    0.459854   -0.051638   -0.083882    11.00000   -1.20000
AFIX   0
C39   1    0.767425    0.292946   -0.011284    11.00000    0.03204    0.01946 =
         0.02146    0.00453    0.00750    0.00451
C40   1    0.933501    0.477506   -0.441250    11.00000    0.03290    0.03532 =
         0.02709    0.00941    0.01051    0.00610
C42   1    0.919998    0.549048   -0.402757    11.00000    0.04990    0.02737 =
         0.02597    0.00949    0.01807    0.00594
AFIX  43
H42   2    0.941884    0.646303   -0.399079    11.00000   -1.20000
AFIX   0
C43   1    0.634820    0.165224   -0.182470    11.00000    0.02389    0.02624 =
         0.02027    0.00478    0.00603    0.00370
C46   1    0.988282    0.534784   -0.481574    11.00000    0.03514    0.03611 =
         0.02689    0.01049    0.00937    0.00670
AFIX  43
H46   2    1.009969    0.631764   -0.482051    11.00000   -1.20000
AFIX   0
C47   1    0.205524   -0.207316   -0.162816    11.00000    0.01889    0.02931 =
         0.04122    0.00318    0.00759    0.00531
C50   1    0.243044   -0.126226   -0.198533    11.00000    0.02266    0.04465 =
         0.03035   -0.00016    0.00058    0.00780
AFIX  43
H50   2    0.187813   -0.145842   -0.227966    11.00000   -1.20000
AFIX   0
C51   1    0.869007    0.461203   -0.368335    11.00000    0.03978    0.03273 =
         0.02253    0.00548    0.01206    0.00507
C52   1    0.083300   -0.417243   -0.202738    11.00000    0.03637    0.03332 =
         0.05608    0.00247   -0.00493    0.00327
AFIX  33
H52A  2   -0.003234   -0.490179   -0.204198    11.00000   -1.50000
H52B  2    0.163170   -0.455914   -0.196012    11.00000   -1.50000
H52C  2    0.087319   -0.375999   -0.232486    11.00000   -1.50000
AFIX   0
N2    3    0.571812    0.117439   -0.143151    11.00000    0.02736    0.02787 =
         0.02033    0.00276    0.01027   -0.00073
O1    4    0.822282    0.353688    0.032509    11.00000    0.03103    0.03763 =
         0.02218   -0.00066    0.00506    0.00775
O4    4    0.087114   -0.315747   -0.167423    11.00000    0.02156    0.04210 =
         0.05264   -0.00139    0.00639   -0.00319
S3    5    0.882109    0.299855   -0.436617    11.00000    0.06347    0.03260 =
         0.02626    0.00378    0.02244    0.00612
S4    5    0.834314    0.486183   -0.312883    11.00000    0.09396    0.02581 =
         0.03164    0.00689    0.03484    0.00954

C2    1    0.219589    0.187483    0.306557    11.00000    0.02086    0.02199 =
         0.02401    0.00416    0.00586    0.00316
C4    1    0.318843    0.189002    0.089184    11.00000    0.02372    0.02433 =
         0.02594    0.00806    0.00676    0.00598
AFIX  43
H4    2    0.328011    0.129119    0.112871    11.00000   -1.20000
AFIX   0
C5    1    0.288188    0.187372    0.350040    11.00000    0.02199    0.03141 =
         0.02034    0.00713    0.00576    0.00325
AFIX  43
H5    2    0.386246    0.219712    0.358021    11.00000   -1.20000
AFIX   0
C7    1    0.420387    0.279328    0.263416    11.00000    0.02459    0.03431 =
         0.02235    0.00746    0.00094    0.00645
AFIX  43
H7    2    0.482204    0.277142    0.290481    11.00000   -1.20000
AFIX   0
C8    1    0.194811    0.133081    0.381601    11.00000    0.02716    0.03112 =
         0.01765    0.00443    0.00320    0.00592
C9    1    0.475039    0.325492    0.223973    11.00000    0.01976    0.03535 =
         0.02583    0.00749    0.00559    0.00450
AFIX  43
H9    2    0.573158    0.351615    0.224106    11.00000   -1.20000
AFIX   0
C11   1    0.243628    0.290552    0.184416    11.00000    0.02401    0.02461 =
         0.01874    0.00194    0.00186    0.00412
AFIX  43
H11   2    0.181952    0.293984    0.157447    11.00000   -1.20000
AFIX   0
C13   1   -0.036685    0.042871    0.394676    11.00000    0.02468    0.03970 =
         0.02552    0.01050    0.00883    0.00600
AFIX  43
H13   2   -0.134866    0.011621    0.386829    11.00000   -1.20000
AFIX   0
C14   1    0.655992    0.488287    0.111530    11.00000    0.02813    0.02335 =
         0.02152    0.00299    0.00505    0.00404
AFIX  43
H14   2    0.630508    0.416877    0.087432    11.00000   -1.20000
AFIX   0
C16   1    0.190591    0.242510    0.223918    11.00000    0.01989    0.02275 =
         0.02249    0.00271    0.00617    0.00291
AFIX  43
H16   2    0.092451    0.213096    0.223435    11.00000   -1.20000
AFIX   0
C18   1    0.255406    0.133890    0.045198    11.00000    0.02507    0.02266 =
         0.02907    0.00195    0.00674    0.00579
AFIX  43
H18   2    0.220751    0.037460    0.038927    11.00000   -1.20000
AFIX   0
C19   1    0.276880    0.235716    0.264734    11.00000    0.02510    0.02098 =
         0.02097    0.00509    0.00630    0.00530
C20   1    0.569917    0.488592    0.145735    11.00000    0.02042    0.02243 =
         0.02381    0.00759    0.00380    0.00487
C21   1    0.352177    0.415147    0.064388    11.00000    0.03039    0.02285 =
         0.02937    0.00642    0.00276    0.00451
AFIX  43
H21   2    0.382721    0.511695    0.071054    11.00000   -1.20000
AFIX   0
C24   1    0.817567    0.694606    0.147282    11.00000    0.01935    0.02583 =
         0.03399    0.00424    0.00559    0.00277
C28   1    0.031780    0.045267    0.438250    11.00000    0.02762    0.03302 =
         0.02522    0.00698    0.00856    0.00649
C31   1    0.778074    0.590597    0.112195    11.00000    0.02645    0.02970 =
         0.02684    0.00740    0.01249    0.00616
AFIX  43
H31   2    0.835065    0.589404    0.088432    11.00000   -1.20000
AFIX   0
C33   1    0.610536    0.593143    0.180626    11.00000    0.01963    0.03369 =
         0.02562    0.00465    0.00969    0.00688
AFIX  43
H33   2    0.553048    0.595311    0.204181    11.00000   -1.20000
AFIX   0
C37   1    0.387810    0.334245    0.183883    11.00000    0.02331    0.02175 =
         0.02239    0.00428    0.00647    0.00586
C38   1   -0.033535    0.001274    0.478679    11.00000    0.03348    0.03704 =
         0.02590    0.00832    0.01014    0.00595
AFIX  43
H38   2   -0.132362   -0.028419    0.474826    11.00000   -1.20000
AFIX   0
C41   1    0.243323    0.221815    0.010465    11.00000    0.02628    0.03043 =
         0.02320    0.00114    0.00089    0.00561
C44   1    0.056806    0.092667    0.362783    11.00000    0.02894    0.03432 =
         0.02012    0.00606    0.00388    0.00818
C45   1    0.292160    0.362505    0.020504    11.00000    0.03263    0.02755 =
         0.02902    0.01125   -0.00049    0.00646
AFIX  43
H45   2    0.284017    0.422780   -0.003136    11.00000   -1.20000
AFIX   0
C48   1    0.734322    0.695321    0.181810    11.00000    0.02542    0.02727 =
         0.02910   -0.00176    0.00344    0.00663
AFIX  43
H48   2    0.761488    0.765437    0.206335    11.00000   -1.20000
AFIX   0
C49   1    0.368751    0.328629    0.099203    11.00000    0.02073    0.02719 =
         0.02174    0.00383    0.00445    0.00573
C53   1    0.145912    0.037402   -0.047448    11.00000    0.04765    0.04000 =
         0.03008   -0.00828    0.00370    0.00530
AFIX  33
H53A  2    0.105539    0.021955   -0.080071    11.00000   -1.50000
H53B  2    0.077381   -0.010741   -0.028377    11.00000   -1.50000
H53C  2    0.228946    0.002530   -0.043111    11.00000   -1.50000
AFIX   0
C54   1    0.985672    0.897779    0.180382    11.00000    0.02818    0.04230 =
         0.07176   -0.01804    0.01163   -0.00509
AFIX  33
H54A  2    1.074828    0.958232    0.174915    11.00000   -1.50000
H54B  2    0.996890    0.859733    0.210476    11.00000   -1.50000
H54C  2    0.915758    0.950269    0.180169    11.00000   -1.50000
AFIX   0
N1    3    0.441596    0.384841    0.143762    11.00000    0.02388    0.02796 =
         0.01967    0.00427    0.00478    0.00019
O2    4    0.941622    0.789464    0.145074    11.00000    0.02540    0.03045 =
         0.04297   -0.00288    0.01077   -0.00227
O3    4    0.183340    0.179851   -0.034114    11.00000    0.04801    0.03442 =
         0.02672    0.00236   -0.00535    0.00402
S1    5    0.040063    0.119410    0.304723    11.00000    0.02279    0.04923 =
         0.02089    0.01145    0.00401    0.00300
S2    5    0.212083    0.108311    0.440146    11.00000    0.02916    0.05348 =
         0.01982    0.01056    0.00346    0.00301

C55   1    0.702157    0.223136    0.351628    11.00000    0.03594    0.09419 =
         0.13942    0.06107   -0.00348    0.01635
C56   1    0.632593    0.086461    0.335677    11.00000    0.04824    0.09308 =
         0.12607    0.03349   -0.02682    0.02032
C57   1    0.577743    0.046875    0.412613    11.00000    0.05284    0.19149 =
         0.17576    0.12792   -0.00188    0.01639
C58   1    0.707333    0.272530    0.397350    11.00000    0.05391    0.15137 =
         0.10686    0.02421   -0.01468    0.01681
C59   1    0.569016    0.000808    0.368076    11.00000    0.05292    0.12347 =
         0.17339    0.07687   -0.03152    0.00431
C60   1    0.644700    0.181664    0.427205    11.00000    0.06941    0.19340 =
         0.12137    0.05489   -0.02327    0.02425
PART 1
C61A  1    0.767653    0.317596    0.322439    21.00000    0.04750    0.11023 =
         0.06348    0.03424    0.01724    0.02091
PART 0
PART 2
C61B  1    0.525681   -0.047303    0.447133   -21.00000    0.10367    0.32296 =
         0.17308    0.17293    0.08645    0.10419

PART 0
PART 1
C63   1   -0.141786   -0.255048    0.309451    31.00000    0.06951    0.07108 =
         0.10962    0.00564   -0.00942    0.03449
C64   1   -0.358127   -0.397603    0.314225    31.00000    0.13837    0.09544 =
         0.08055    0.00822    0.02243   -0.00657
C65   1   -0.362426   -0.248565    0.308895    31.00000    0.07888    0.07488 =
         0.12083    0.00711    0.03336    0.00862
C66   1   -0.213102   -0.397987    0.309267    31.00000    0.12162    0.08836 =
         0.13090    0.01479    0.03467    0.04519
PART 0
PART 2
AFIX  66
C70   1   -0.334867   -0.349743    0.355441    41.00000    0.31366    0.08937 =
         0.07643   -0.02099   -0.05037    0.09910
C71   1   -0.472135   -0.417842    0.358950    41.00000    0.30546    0.08781 =
         0.41239   -0.08114   -0.28335    0.07215
C72   1   -0.512892   -0.447678    0.402069    41.00000    0.11485    0.12306 =
         0.96225   -0.13396   -0.23492    0.06707
C73   1   -0.416383   -0.409414    0.441678    41.00000    0.11975    0.14215 =
         0.31853    0.02200    0.00992    0.04346
C74   1   -0.279115   -0.341314    0.438169    41.00000    0.05816    0.07487 =
         0.09582    0.00505    0.00055    0.01823
C75   1   -0.238355   -0.311478    0.395051    41.00000    0.07446    0.07967 =
         0.07518   -0.01032   -0.01217    0.01256
AFIX   0
C76   1   -0.319239   -0.324984    0.310085    41.00000    0.96969    0.22482 =
         0.03919   -0.01262   -0.02095    0.36217
PART 0
PART 1
O62   4   -0.241441   -0.184175    0.293879    31.00000    0.07363    0.07915 =
         0.06891    0.00712    0.01057    0.03683

PART 0
PART 3
C81   1   -0.501706   -0.319048    0.433013    51.00000    0.03815    0.18301 =
         0.21019    0.11187    0.03483    0.03505
C82   1   -0.510026   -0.457615    0.437649    51.00000    0.05146    0.22397 =
         0.26115    0.01838   -0.06573   -0.05030
C83   1   -0.388206   -0.471866    0.466697    51.00000    0.09904    0.10774 =
         0.48363    0.14881    0.07543    0.05329
C84   1   -0.288355   -0.356863    0.457613    51.00000    0.22964    0.12882 =
         0.08673    0.00807    0.03067    0.11738
O80   4   -0.356982   -0.258264    0.436812    51.00000    0.06398    0.10230 =
         0.10582    0.01843   -0.01300    0.02743
HKLF 4

REM  bth-tpa in P-1
REM R1 =  0.0686 for    8124 Fo > 4sig(Fo)  and  0.1266 for all   13349 data
REM    794 parameters refined using      0 restraints

END

WGHT      0.0794      1.9413

REM Highest difference peak  0.408,  deepest hole -0.594,  1-sigma level  0.089
Q1    1   0.5251 -0.0636  0.4326  11.00000  0.05    0.41
Q2    1   0.6075  0.1346  0.4666  11.00000  0.05    0.37
Q3    1   0.5688  0.0393  0.3888  11.00000  0.05    0.36
Q4    1   0.6258  0.2023  0.4651  11.00000  0.05    0.35
Q5    1   0.0142 -0.1742  0.3064  11.00000  0.05    0.35
Q6    1   0.6168  0.1408  0.4199  11.00000  0.05    0.33
Q7    1  -0.4570 -0.4444  0.2858  11.00000  0.05    0.33
Q8    1   0.7706  0.4083  0.0509  11.00000  0.05    0.32
Q9    1   0.6917  0.2060  0.4590  11.00000  0.05    0.32
Q10   1   0.5578  0.0858  0.4627  11.00000  0.05    0.32
Q11   1   0.5756  0.1798  0.2202  11.00000  0.05    0.32
Q12   1   0.4389 -0.0645 -0.2200  11.00000  0.05    0.32
Q13   1   0.3852  0.1798 -0.0316  11.00000  0.05    0.32
Q14   1   0.2766 -0.3253 -0.0728  11.00000  0.05    0.31
Q15   1  -0.0195  0.2955  0.3150  11.00000  0.05    0.31
Q16   1   1.0224  0.3750  0.1282  11.00000  0.05    0.31
Q17   1   1.0628  0.5376  0.1177  11.00000  0.05    0.31
Q18   1  -0.0012 -0.0748  0.3052  11.00000  0.05    0.31
Q19   1   0.0236 -0.0045  0.3032  11.00000  0.05    0.31
Q20   1   1.0710  0.4867  0.1255  11.00000  0.05    0.31
;
_shelx_res_checksum              35645
_shelx_hkl_file                  
;
   0   0  -5 4312.88 114.920   1
   0   0  -6 5162.92 130.689   1
   0   0  -7 7598.62 171.154   1
   0   0  -8 28965.7 350.575   1
   0   0  -9 1706.87 93.6316   1
   0   0 -10 95.3499 35.6322   1
   0   0 -11 69.3015 39.8573   1
   0   0 -12 3396.57 157.611   1
   0   0 -13 175.805 40.7789   4
   0   0 -13 82.5978 37.9354   1
   0   0 -13 103.619 31.8119   6
   0   0 -14 872.826 72.2104   4
   0   0 -14 718.086 80.0816   1
   0   0 -14 694.239 61.6208   6
   0   0 -15 11447.5 239.057   6
   0   0 -15 11985.2 309.544   1
   0   0 -15 11326.4 248.727   4
   0   0 -16 4253.86 193.825   1
   0   0 -16 4553.42 163.404   4
   0   0 -16 4484.91 154.382   6
   0   0 -17 4734.63 164.368   6
   0   0 -17 4689.24 209.153   1
   0   0 -17 4573.58 170.817   4
   0   0 -18 925.628 80.8478   6
   0   0 -18 972.641 86.0126   4
   0   0 -18 831.874 98.1788   1
   0   0 -19 157.113 47.6035   4
   0   0 -19 120.081 54.3653   1
   0   0 -19 128.039 40.8352   6
   0   0 -20 1401.98 109.090   4
   0   0 -20 1431.45 127.469   1
   0   0 -20 1303.87 96.5718   6
   0   0 -21 256.539 60.7528   4
   0   0 -21 174.554 48.7337   6
   0   0 -21 55.9090 49.6730   1
   0   0 -22 199.636 67.1133   1
   0   0 -22 253.823 54.7564   6
   0   0 -22 213.445 57.4938   4
   0   0 -23 6406.47 221.866   6
   0   0 -23 6553.42 241.106   4
   0   0 -23 6216.88 273.263   1
   0   0 -24 13611.2 325.988   6
   0   0 -24 13709.4 360.865   4
   0   0 -25 243.841 56.7253   6
   0   0 -25 560.283 88.9046   4
   0   0 -26 538.648 81.6022   4
   0   0 -26 614.148 79.5350   6
   0   0 -27 3037.32 186.977   4
   0   0 -27 2904.76 165.515   6
   0   0 -28 358.206 66.1404   6
   0   0 -28 424.075 79.6218   4
   0   0 -29 174.877 61.7856   4
   0   0 -29 108.859 46.8352   6
   0   0 -30 130.119 47.2125   6
   0   0 -30 245.554 70.3557   4
   0   0  30 85.6159 23.9077   5
   0   0 -31 1758.59 135.326   6
   0   0  31 1644.37 74.8733   5
   0   0 -31 1886.75 165.285   4
   0   0 -32 788.272 112.513   4
   0   0 -32 662.091 89.4028   6
   0   0 -33 182.038 64.4303   4
   0   0 -33 167.772 52.7451   6
   0   0 -34 171.696 53.5743   6
   0   0 -34 144.144 65.9190   4
   0   0 -35-0.13818 32.2559   6
   0   0 -35 24.6629 57.0405   4
   0   0 -36 95.7421 57.5324   4
   0   0 -36 7.63082 33.9685   6
   0   0 -37 397.955 84.8800   4
   0   0 -37 356.395 70.9122   6
   0   0 -38 470.776 92.9707   4
   0   1 -37 192.309 71.5740   4
   0   1 -36 146.747 59.8024   4
   0   1 -35 1383.27 115.069   6
   0   1 -35 1373.29 151.122   4
   0   1 -34 192.793 47.3988   6
   0   1 -34 166.039 59.4181   4
   0   1 -33-23.9801 31.9024   6
   0   1 -33 68.5395 53.1929   4
   0   1 -32 2.74001 28.4793   6
   0   1 -32 74.8287 46.9839   4
   0   1 -31 64.2581 32.4349   6
   0   1 -31 103.661 61.9797   4
   0   1 -30 40.1712 36.9892   6
   0   1 -30-52.2601 52.2935   4
   0   1 -29 923.626 89.8008   6
   0   1 -29 960.278 114.046   4
   0   1 -28 199.544 48.8892   6
   0   1 -28 223.755 62.4119   4
   0   1 -27 1022.89 113.478   4
   0   1 -27 985.536 92.5156   6
   0   1 -26 105.203 50.5221   4
   0   1 -26 72.0998 36.0766   6
   0   1 -25 107.476 36.4857   6
   0   1 -25 116.845 51.1920   4
   0   1 -24 274.717 65.2615   4
   0   1 -24 194.732 64.0760   1
   0   1 -24 197.213 43.1020   6
   0   1 -23 687.219 84.2272   4
   0   1 -23 571.953 66.6994   6
   0   1 -23 644.154 92.2868   1
   0   1 -22 1698.27 141.161   1
   0   1 -22 1708.37 104.538   6
   0   1 -22 1650.77 124.648   4
   0   1 -21 290.914 49.8814   6
   0   1 -21 345.990 67.6326   4
   0   1 -21 381.765 78.4747   1
   0   1 -20 3667.92 171.314   4
   0   1 -20 3435.88 140.560   6
   0   1 -20 3643.03 196.963   1
   0   1 -19 237.644 62.7166   1
   0   1 -19 227.774 54.5856   4
   0   1 -19 203.278 40.9439   6
   0   1 -18 75.1468 34.8110   6
   0   1 -18 94.3134 71.5901   1
   0   1 -18 177.355 66.8503   4
   0   1 -17 670.841 73.2668   4
   0   1 -17 745.353 61.8441   6
   0   1 -17 720.845 84.5435   1
   0   1 -16 1198.17 102.672   1
   0   1 -16 1041.03 68.5199   6
   0   1 -15 5.83884 31.2911   1
   0   1 -15 2.14909 19.9542   6
   0   1 -14 234.003 34.2056   6
   0   1 -14 257.581 51.0277   1
   0   1 -13 17.0394 18.0819   6
   0   1 -13 49.3532 35.2878   1
   0  -1  12 1259.75 35.2846   2
   0   1 -12 1308.97 90.6298   1
   0   1 -11 3194.21 132.686   1
   0  -1  11 2909.99 55.9087   2
   0  -1  10 872.663 31.8933   2
   0   1 -10 995.993 74.5624   1
   0   1  -9 152.631 33.9988   1
   0  -1   9 175.587 16.8390   2
   0   1  -8 210.547 40.5152   1
   0  -1   8 209.500 20.1224   2
   0  -1   7 2298.51 80.5914   4
   0   1  -7 2373.02 92.4214   1
   0  -1   7 2200.07 53.8864   2
   0  -1   6 36.9701 12.1398   2
   0   1  -6 59.8844 25.5930   1
   0  -1   6 43.2560 17.7687   4
   0  -1   5-3.34080 12.2267   2
   0  -1   5-10.3844 17.3518   4
   0  -1   4 44.3707 12.7450   2
   0  -1  -4 459.617 36.3813   1
   0   1   4 428.263 20.7326   5
   0  -1  -4 475.322 26.0159   2
   0   1   5 484.968 20.8447   5
   0  -1  -5 471.261 26.2095   2
   0   1   5 453.229 25.4514   2
   0  -1  -5 462.841 40.4140   1
   0  -1  -6 4031.98 71.0721   2
   0  -1  -6 4127.88 121.743   1
   0   1   6 4149.46 55.9055   5
   0  -1  -7 636.805 29.4989   2
   0  -1  -7 615.991 57.5642   1
   0  -1  -8 367.652 22.1224   2
   0  -1  -8 389.434 49.3903   1
   0  -1  -9 129.677 39.1356   1
   0  -1  -9 119.780 13.5863   2
   0  -1 -10 588.141 62.1647   1
   0  -1 -10 560.696 25.0702   2
   0  -1 -11 37.5139 29.2593   1
   0  -1 -12 113.975 43.3249   1
   0  -1 -12 187.613 40.1435   6
   0  -1 -13 1828.61 101.730   6
   0  -1 -13 1705.13 112.881   1
   0  -1 -14 1056.47 94.3997   1
   0  -1 -14 1060.18 80.0291   6
   0  -1 -15 105.870 40.0817   1
   0  -1 -15 123.455 40.1762   6
   0  -1 -15 119.266 34.2096   4
   0  -1 -16 266.067 54.3820   4
   0  -1 -16 135.217 50.1853   6
   0  -1 -16 205.373 65.1741   1
   0  -1 -17 390.486 68.8231   1
   0  -1 -17 312.177 52.1902   6
   0  -1 -17 383.486 53.9876   4
   0  -1 -18 50.1137 27.2933   4
   0  -1 -18-28.2603 39.8531   6
   0  -1 -18 60.9379 43.5929   1
   0  -1 -19 220.271 50.2103   6
   0  -1 -19 230.442 50.9205   4
   0  -1 -19 216.697 57.6511   1
   0  -1 -20-12.2806 35.2912   6
   0  -1 -20 21.3797 37.9448   1
   0  -1 -20-15.8982 30.6276   4
   0  -1 -21 165.219 60.4056   1
   0  -1 -21 156.062 46.4662   4
   0  -1 -21 149.487 45.3955   6
   0  -1 -22 78.6472 51.9999   6
   0  -1 -22 50.2659 56.3281   1
   0  -1 -22 179.973 56.7413   4
   0  -1 -23 1197.64 108.787   6
   0  -1 -23 1275.80 108.585   4
   0  -1 -24 469.407 73.0133   6
   0  -1 -24 450.906 69.4835   4
   0  -1 -25 77.3513 45.7044   6
   0  -1 -25 100.055 42.5134   4
   0  -1 -26 53.9834 37.4952   6
   0  -1 -26 38.0043 38.5787   4
   0  -1 -27 176.309 54.0843   6
   0  -1 -27 170.564 55.7241   4
   0   1  28 65.1598 13.7990   5
   0  -1 -28 162.334 56.7356   4
   0   1  28 80.0336 18.0696   5
   0  -1 -28 62.4408 41.8363   6
   0  -1 -29 76.1995 46.1160   6
   0   1  29 46.4475 12.6207   5
   0   1  29 29.0944 9.53561   5
   0  -1 -29 91.8681 48.6113   4
   0  -1 -30 204.998 64.3171   4
   0  -1 -30 177.125 59.4237   6
   0  -1 -31-37.1295 40.4380   6
   0  -1 -31 26.2094 37.5484   4
   0  -1 -32 132.319 53.5145   4
   0  -1 -32 77.6411 50.0086   6
   0  -1 -33 129.897 51.5040   4
   0  -1 -33 102.537 49.3053   6
   0  -1 -34 2.26201 45.7215   4
   0  -1 -34 3.77719 40.1552   6
   0  -1 -35 47.8369 38.9533   6
   0  -1 -35 64.7641 51.5657   4
   0  -1 -36 221.998 60.8529   6
   0  -1 -36 502.182 95.7255   4
   0  -1 -37 196.196 72.0919   4
   0  -1 -37 42.3705 39.3076   6
   0  -1 -38 163.140 58.7713   6
   0  -1 -38 143.260 65.8388   4
   0   2 -37 441.707 90.4943   4
   0   2 -36 23.1003 48.2313   4
   0   2 -35 143.089 63.7025   4
   0   2 -34 113.327 64.9321   4
   0   2 -34 148.621 41.8130   6
   0   2 -33 48.1807 53.8394   4
   0   2 -33 95.0210 37.1727   6
   0   2 -32 192.387 43.0578   6
   0  -2  32 185.167 47.3622   5
   0   2 -32 120.966 54.3299   4
   0   2 -31 486.312 93.8177   4
   0  -2  31 383.486 59.6290   5
   0   2 -31 427.991 61.9318   6
   0   2 -30 255.070 49.1501   6
   0   2 -30 321.091 80.7452   4
   0   2 -29 32.9603 26.6039   6
   0   2 -29-20.9311 45.3869   4
   0   2 -28 813.546 74.8872   6
   0   2 -28 790.512 105.192   4
   0   2 -27 2069.88 158.414   4
   0   2 -27 1980.04 112.704   6
   0   2 -26 502.018 59.4154   6
   0   2 -26 467.612 82.4592   4
   0   2 -25 421.362 76.5150   4
   0   2 -25 480.458 56.7065   6
   0   2 -24 76.0412 39.8639   6
   0   2 -24 73.2487 67.4963   4
   0   2 -24-7.74488 48.6290   1
   0   2 -23 659.820 62.6164   6
   0   2 -23 960.308 112.925   1
   0   2 -23 891.403 100.500   4
   0   2 -22 1850.23 144.899   1
   0   2 -22 2006.63 138.722   4
   0   2 -22 1855.15 95.8064   6
   0   2 -21 1496.67 85.1281   6
   0   2 -21 1512.73 120.022   4
   0   2 -21 1515.05 128.474   1
   0   2 -20 226.262 59.9339   4
   0   2 -20 140.679 32.3295   6
   0   2 -20 163.581 56.5226   1
   0   2 -19 3811.61 122.947   6
   0   2 -19 3794.32 192.010   1
   0   2 -19 3665.11 172.597   4
   0   2 -18 189.024 67.5901   4
   0   2 -18 204.516 60.4696   1
   0   2 -18 178.000 37.6926   6
   0   2 -17 3265.39 106.738   6
   0   2 -17 3304.04 169.400   1
   0  -2  16 95.0560 17.5040   2
   0   2 -16 107.094 22.9433   6
   0   2 -16 92.4740 40.4517   1
   0   2 -15 1986.52 123.694   1
   0  -2  15 1878.18 64.5646   2
   0   2 -15 1978.77 76.1136   6
   0  -2  14 3899.56 93.6886   2
   0   2 -14 4051.72 101.581   6
   0   2 -14 4025.91 167.700   1
   0   2 -13 1325.90 54.6979   6
   0   2 -13 1363.28 96.3381   1
   0  -2  13 1252.92 55.9958   2
   0   2 -12 98.3973 34.7039   1
   0   2 -12 162.499 22.8695   6
   0  -2  12 139.537 23.7124   2
   0  -2  11 2697.08 81.8846   2
   0   2 -11 2782.22 123.013   1
   0  -2  11 2869.70 116.142   4
   0   2 -11 2751.39 66.8624   6
   0   2 -10 6033.65 169.274   1
   0  -2  10 6222.31 162.007   4
   0  -2  10 5983.54 123.474   2
   0  -2   9 4322.14 106.512   2
   0  -2   9 4375.27 131.579   4
   0   2  -9 4286.24 134.752   1
   0  -2   8 2680.52 84.8541   2
   0  -2   8 2533.16 98.9993   4
   0  -2   7 650.430 49.7611   4
   0  -2   7 651.076 44.8595   2
   0  -2   6 9030.15 166.675   4
   0  -2   6 9306.52 153.109   2
   0   2  -6 9299.93 152.906   2
   0  -2   5 3364.15 94.4953   2
   0  -2   5 3511.79 98.2952   4
   0  -2   4 4970.38 112.937   2
   0  -2   4 4895.14 109.410   4
   0  -2   3 90.7764 20.5846   4
   0  -2   3 109.552 12.0883   6
   0  -2   3 198.689 30.6814   2
   0  -2   2 39576.0 313.633   2
   0  -2   2 39577.6 211.052   6
   0  -2   1 1127.14 43.0855   6
   0  -2   1 1351.91 60.9941   2
   0  -2   1 1181.82 43.6947   4
   0   2   0 14247.0 118.204   1
   0  -2   0 14995.7 193.610   2
   0  -2   0 14623.6 144.045   4
   0  -2  -1 40833.6 324.186   2
   0   2   1 35417.1 226.315   1
   0  -2  -2 76456.7 435.522   2
   0  -2  -2 75789.4 369.225   1
   0  -2  -2 73204.6 432.764   6
   0   2   2 72805.2 377.054   1
   0  -2  -3 13980.3 168.852   5
   0  -2  -3 13253.5 198.746   6
   0   2   3 13549.3 186.311   1
   0  -2  -3 13695.9 178.079   1
   0  -2  -3 13894.7 188.452   2
   0  -2  -4 583.216 50.2248   6
   0   2   4 566.649 38.5700   5
   0  -2  -4 474.773 41.8871   1
   0  -2  -4 579.622 39.7590   5
   0  -2  -4 524.492 41.5023   2
   0  -2  -5 192.804 25.3624   5
   0  -2  -5 213.588 29.0621   2
   0  -2  -5 156.129 36.8101   6
   0   2   5 221.268 31.3519   2
   0  -2  -5 165.545 31.8897   1
   0   2   5 226.469 27.6409   5
   0  -2  -6 7212.14 108.584   5
   0  -2  -6 7252.48 171.434   6
   0  -2  -6 7359.04 134.944   2
   0   2   6 7377.22 136.873   2
   0   2   6 7429.37 118.883   5
   0  -2  -6 7115.45 164.151   1
   0  -2  -7 2111.69 72.7728   2
   0   2   7 2078.59 63.2071   5
   0  -2  -7 2021.51 94.0837   1
   0  -2  -7 2008.14 55.3569   5
   0  -2  -7 2091.43 96.7324   6
   0  -2  -8 2958.96 118.102   1
   0  -2  -8 2838.85 83.7076   2
   0   2   8 2935.23 73.1095   5
   0  -2  -8 3009.81 118.479   6
   0  -2  -9 5289.17 162.118   6
   0  -2  -9 5243.08 166.245   1
   0  -2  -9 5215.27 113.342   2
   0   2   9 5505.15 97.4659   5
   0  -2 -10 270.407 48.9122   6
   0  -2 -10 244.842 48.2433   1
   0   2  10 321.321 27.8373   5
   0  -2 -10 219.083 28.1127   2
   0   2  11 3886.48 80.5643   5
   0  -2 -11 3852.29 150.183   6
   0  -2 -11 3875.38 94.5877   2
   0  -2 -11 3982.93 160.607   1
   0  -2 -12 6844.23 203.172   6
   0   2  12 6732.10 104.706   5
   0  -2 -12 6581.32 121.967   2
   0  -2 -12 6779.12 215.529   1
   0  -2 -13 6706.70 121.881   2
   0  -2 -13 6565.80 209.599   6
   0   2  13 6729.83 104.506   5
   0  -2 -13 6679.22 223.537   1
   0  -2 -14 5205.75 187.530   6
   0   2  14 4888.16 88.5118   5
   0  -2 -14 5006.45 200.108   1
   0  -2 -14 4975.43 103.595   2
   0  -2 -15 8152.50 264.173   1
   0  -2 -15 8593.94 242.392   6
   0   2  15 7840.89 113.108   5
   0   2  16 2568.52 65.8375   5
   0  -2 -16 2535.78 156.080   1
   0  -2 -16 2547.78 141.628   6
   0  -2 -17 1290.45 113.914   1
   0   2  17 1154.69 44.5926   5
   0  -2 -17 1243.99 103.779   6
   0   2  18-23.8815 13.6468   5
   0  -2 -18-7.61187 36.4738   6
   0  -2 -18-50.7919 48.2128   1
   0  -2 -19 27.7794 28.7781   4
   0   2  19 14.9092 12.4231   5
   0  -2 -19-30.3426 36.3978   6
   0  -2 -19-14.9264 37.7227   1
   0  -2 -20-4.62820 28.5862   4
   0  -2 -20 7.47395 35.5455   6
   0   2  20 4.86925 11.8212   5
   0  -2 -20-8.28673 41.4146   1
   0  -2 -21 1815.86 144.107   1
   0  -2 -21 1895.58 135.407   6
   0  -2 -21 1916.17 122.858   4
   0   2  21 1682.66 52.7715   5
   0   2  22 540.494 31.0193   5
   0  -2 -22 696.332 91.1748   6
   0  -2 -22 602.923 73.1204   4
   0   2  23 1220.62 42.5120   5
   0  -2 -23 1553.26 117.027   4
   0  -2 -23 1483.76 123.902   6
   0   2  24-2.27325 7.22011   5
   0  -2 -24-1.87777 33.3772   4
   0  -2 -24 1.70426 39.2064   6
   0  -2 -25 2931.23 178.921   6
   0  -2 -25 2946.75 167.302   4
   0  -2 -26 2237.61 152.189   4
   0  -2 -26 2103.72 156.608   6
   0  -2 -27 716.425 92.1679   4
   0  -2 -27 717.969 96.8543   6
   0  -2 -28 123.692 57.3353   4
   0  -2 -28 193.846 62.1796   6
   0  -2 -29 1403.55 138.735   6
   0  -2 -29 1521.40 132.737   4
   0  -2 -30 1388.74 133.607   4
   0  -2 -30 1405.21 138.749   6
   0  -2 -31 65.5136 50.8754   6
   0  -2 -31 77.1105 50.4808   4
   0  -2 -32 49.7511 39.1247   4
   0  -2 -32-73.5662 53.6268   6
   0  -2 -33-6.69577 44.3175   6
   0  -2 -33-19.3723 35.9129   4
   0  -2 -34-42.2770 43.4595   6
   0  -2 -34-41.7850 49.0845   4
   0  -2 -35 460.184 85.2260   6
   0  -2 -35 424.028 84.8570   4
   0  -2 -36 847.867 108.803   6
   0  -2 -36 886.282 118.248   4
   0  -2 -37 878.112 114.393   6
   0  -2 -37 985.947 123.318   4
   0  -2 -38 530.208 90.6897   6
   0  -2 -38 673.390 103.296   4
   0   3 -36 328.960 84.3872   4
   0   3 -35 114.434 71.8945   4
   0   3 -34 45.5007 50.6395   4
   0   3 -33 38.0459 57.8086   4
   0  -3  33 77.0495 43.0675   5
   0   3 -32 171.688 65.9318   4
   0  -3  32 221.087 47.9344   5
   0   3 -32 170.399 34.8417   6
   0   3 -31 13.9853 20.7245   6
   0   3 -31 87.4920 61.2787   4
   0  -3  31 2.54009 41.4522   5
   0   3 -30 714.064 63.4731   6
   0   3 -30 764.505 111.148   4
   0   3 -29 3828.19 138.092   6
   0   3 -29 3660.83 229.317   4
   0   3 -28 490.070 92.2961   4
   0   3 -28 390.858 46.5002   6
   0   3 -27 46.1653 23.7957   6
   0   3 -27 123.311 58.8912   4
   0   3 -26 23.7550 24.0730   6
   0   3 -26-46.8492 46.4272   4
   0   3 -25 563.571 51.5059   6
   0   3 -25 438.993 79.6857   4
   0   3 -25 566.898 85.6356   1
   0   3 -24 452.818 44.8482   6
   0   3 -24 375.927 67.5833   1
   0   3 -24 533.532 82.5350   4
   0   3 -23 55.9346 43.7055   4
   0   3 -23 14.5671 17.5822   6
   0   3 -23 50.9565 39.7298   1
   0   3 -22 123.884 26.4239   6
   0   3 -22 125.988 47.4647   1
   0   3 -22 138.122 50.6715   4
   0   3 -21 8340.38 287.605   1
   0   3 -21 8250.96 160.918   6
   0   3 -21 8123.05 276.969   4
   0   3 -20 5159.19 122.444   6
   0   3 -20 5224.41 215.005   4
   0   3 -20 5177.56 223.539   1
   0   3 -19 1368.40 115.016   1
   0   3 -19 1383.48 61.0310   6
   0   3 -19 1432.65 112.579   4
   0  -3  19 1337.56 65.4534   2
   0  -3  18 471.432 40.5382   2
   0   3 -18 521.351 75.4958   1
   0   3 -18 384.139 61.0273   4
   0   3 -18 426.680 33.0428   6
   0   3 -17 850.525 43.2272   6
   0  -3  17 893.829 56.8502   2
   0   3 -17 847.527 85.1772   1
   0  -3  16 3.72823 16.5327   2
   0   3 -16 23.7639 31.6577   1
   0   3 -16-20.9721 11.9848   6
   0  -3  15 22.4629 16.9188   2
   0   3 -15 3.90670 9.45786   6
   0   3 -15-37.8881 34.3786   1
   0  -3  14 76.6421 27.8003   4
   0   3 -14 31.4987 9.98391   6
   0  -3  14 24.3033 19.3056   2
   0   3 -14 50.4403 35.3393   1
   0   3 -13 3290.57 57.5251   6
   0  -3  13 3673.58 146.944   4
   0   3 -13 3639.48 148.668   1
   0  -3  13 3662.94 116.717   2
   0   3 -12 110.676 34.6500   1
   0  -3  12 60.6553 27.6256   4
   0  -3  12 111.670 24.6207   2
   0   3 -11 712.788 64.4081   1
   0  -3  11 762.711 56.2127   2
   0  -3  11 838.678 69.6348   4
   0  -3  10 794.644 65.6196   4
   0  -3  10 782.099 57.3539   2
   0   3 -10 733.007 58.7574   1
   0  -3   9 3355.24 126.028   4
   0  -3   9 3276.18 112.065   2
   0  -3   8 1478.57 76.8226   2
   0  -3   8 1649.04 86.0395   4
   0  -3   7 2926.32 108.336   4
   0  -3   7 2780.02 105.335   2
   0  -3   6 20.9258 29.4307   2
   0   3  -6-14.5891 24.4775   4
   0   3  -6 47.3072 28.2010   2
   0  -3   6 6.69227 19.4256   4
   0   3  -5 37708.2 354.559   4
   0  -3   5 38267.4 383.053   2
   0  -3   5 38022.9 191.901   6
   0  -3   5 37766.9 353.773   4
   0  -3   4 7185.29 146.932   4
   0  -3   4 7065.27 166.248   2
   0   3  -4 7043.38 148.038   4
   0  -3   4 7145.60 97.7098   6
   0  -3   3 4285.62 108.262   4
   0  -3   3 4239.73 84.9407   6
   0   3  -3 4261.17 110.092   4
   0  -3   3 4288.48 130.879   2
   0  -3   2 742.222 57.8041   4
   0   3  -2 465.283 43.9205   4
   0   3  -1 932.583 32.8657   1
   0  -3   1 1011.68 66.6222   2
   0  -3   1 1597.75 71.1019   4
   0  -3   1 1088.42 56.5798   6
   0  -3   0 161.992 28.8559   6
   0  -3   0 180.102 23.4898   4
   0   3   0 164.422 18.6831   1
   0  -3   0 167.228 16.7372   1
   0  -3   0 196.778 35.9710   2
   0  -3  -1 284.159 38.6260   2
   0  -3  -1 310.373 25.6829   1
   0   3   1 278.936 26.5359   1
   0  -3  -1 378.590 30.3467   4
   0  -3  -1 268.476 33.4934   6
   0  -3  -2 2338.60 75.0077   1
   0  -3  -2 2044.72 86.7952   6
   0  -3  -2 2213.78 89.6232   5
   0   3   2 2196.42 74.5082   1
   0  -3  -2 2308.39 96.8974   2
   0  -3  -3 29668.3 313.115   5
   0  -3  -3 30533.6 283.923   1
   0  -3  -3 29183.1 336.771   2
   0  -3  -3 29343.7 333.487   6
   0   3   3 28979.2 293.747   1
   0  -3  -4 289.337 42.1379   2
   0  -3  -4 330.665 40.0277   1
   0  -3  -4 341.085 50.0058   6
   0   3   4 303.139 47.1022   1
   0  -3  -5 5548.85 142.411   1
   0   3   5 5627.33 155.506   1
   0  -3  -5 5615.15 128.536   5
   0   3   5 5672.19 148.000   2
   0  -3  -5 5747.50 160.782   6
   0  -3  -5 5680.38 147.838   2
   0  -3  -6 272.084 39.1354   1
   0  -3  -6 224.100 44.4815   6
   0   3   6 203.910 36.2580   1
   0  -3  -6 233.699 31.2996   5
   0  -3  -6 248.291 38.8698   2
   0   3   7 2897.24 94.5589   5
   0  -3  -7 2739.32 122.128   6
   0  -3  -7 3043.64 89.7900   5
   0  -3  -7 2752.77 104.531   2
   0  -3  -7 2884.93 115.508   1
   0   3   7 2800.56 126.994   1
   0  -3  -8 1455.40 75.4008   2
   0   3   8 1407.46 100.378   1
   0   3   8 1445.49 67.7218   5
   0  -3  -8 1481.35 87.6510   1
   0  -3  -8 1487.58 94.5081   6
   0  -3  -8 1567.70 62.3480   5
   0  -3  -9 133.657 34.2528   1
   0  -3  -9 207.090 46.6194   6
   0   3   9 160.905 27.0084   5
   0  -3  -9 162.804 29.5068   2
   0  -3  -9 196.056 25.2835   5
   0   3   9 162.068 47.2160   1
   0  -3 -10 3659.66 150.464   1
   0  -3 -10 3767.49 154.335   6
   0   3  10 3825.66 102.630   5
   0  -3 -10 3553.89 115.318   2
   0  -3 -11 32.6325 18.8346   2
   0  -3 -11-1.46828 26.0823   1
   0   3  11 20.4835 18.9159   5
   0  -3 -11 30.0159 29.6025   6
   0  -3 -12 21.7290 35.0882   6
   0  -3 -12-6.16252 28.1658   1
   0  -3 -12-4.62043 17.1498   2
   0   3  12-2.27135 16.7512   5
   0  -3 -13 460.577 42.2378   2
   0   3  13 460.642 37.7015   5
   0  -3 -13 466.739 67.1792   1
   0  -3 -13 416.323 61.6116   6
   0  -3 -14 617.584 76.8409   6
   0  -3 -14 593.554 75.0447   1
   0   3  14 562.356 39.6448   5
   0  -3 -14 448.682 42.0822   2
   0  -3 -15 19.5855 33.2455   1
   0  -3 -15-29.2965 40.6283   6
   0  -3 -15 34.2314 19.6064   2
   0   3  15 37.9495 17.2925   5
   0  -3 -16 803.851 91.0495   1
   0   3  16 846.332 47.1281   5
   0  -3 -16 815.319 90.9661   6
   0  -3 -16 883.744 56.0704   2
   0   3  17 706.135 42.2243   5
   0  -3 -17 768.238 50.9431   2
   0  -3 -17 660.228 82.4951   1
   0  -3 -17 807.224 93.1298   6
   0  -3 -18 2074.87 142.892   6
   0  -3 -18 1943.11 143.910   1
   0   3  18 2069.15 67.6138   5
   0  -3 -19 60.3139 41.9277   1
   0  -3 -19 97.2900 58.3464   6
   0   3  19 65.8061 17.8816   5
   0  -3 -20 61.2599 46.7880   6
   0   3  20 90.1547 18.2007   5
   0  -3 -20 58.3513 42.3043   1
   0  -3 -21 339.188 51.9467   4
   0  -3 -21 408.516 73.6773   6
   0  -3 -22 108.710 41.7175   4
   0  -3 -22 48.4446 55.9267   6
   0  -3 -23-8.73157 30.8622   4
   0  -3 -23-28.0708 45.5594   6
   0  -3 -24-22.8757 48.5978   6
   0  -3 -24 8.11131 30.5562   4
   0  -3 -25 71.8456 53.0350   6
   0  -3 -25 42.6070 33.3084   4
   0  -3 -26 362.241 78.2255   6
   0  -3 -26 278.430 61.0821   4
   0  -3 -27 308.339 66.3036   4
   0  -3 -27 398.890 81.0618   6
   0  -3 -28 42.6050 39.7296   4
   0  -3 -28 43.1224 57.1608   6
   0  -3 -29 20.7348 35.6036   4
   0  -3 -29-54.3388 47.3693   6
   0  -3 -30 350.347 69.6991   4
   0  -3 -30 216.942 65.8675   6
   0  -3 -31 71.5411 58.6927   6
   0  -3 -31-37.7983 40.6795   4
   0  -3 -32-55.5528 35.0016   4
   0  -3 -32-16.9530 46.0682   6
   0  -3 -33 50.8181 48.6049   6
   0  -3 -33 37.9430 38.3174   4
   0  -3 -34 1.28423 45.4955   6
   0  -3 -34 43.1770 44.9081   4
   0  -3 -35 290.766 75.8813   6
   0  -3 -35 299.733 71.7113   4
   0  -3 -36 11.8765 44.7225   4
   0  -3 -36-142.630 66.3772   6
   0  -3 -37-121.806 69.8846   6
   0  -3 -37 141.633 62.0042   4
   0   4 -35 117.146 69.2386   4
   0   4 -34-15.1803 47.9425   4
   0  -4  34 12.8085 41.7440   5
   0   4 -33 132.141 68.2964   4
   0  -4  33-0.26708 38.9897   5
   0   4 -32-3.25564 43.7495   4
   0  -4  32 11.3524 39.5105   5
   0   4 -31 132.615 63.9847   4
   0  -4  31 109.481 52.2813   5
   0  -4  30 336.114 66.8787   5
   0   4 -30 381.706 78.9784   4
   0   4 -29 208.669 69.4058   4
   0   4 -29 220.308 27.3673   6
   0   4 -28 14.1926 13.8529   6
   0   4 -28-79.3288 59.3232   4
   0   4 -27 697.817 104.128   4
   0   4 -27 749.839 44.5971   6
   0   4 -26 177.421 57.9881   4
   0   4 -26 198.631 24.5005   6
   0   4 -25 215.922 23.5074   6
   0   4 -25 218.488 59.8587   4
   0   4 -25 334.437 69.1567   1
   0   4 -24 1382.57 128.823   4
   0   4 -24 1386.00 54.3786   6
   0   4 -24 1367.63 122.190   1
   0   4 -23-7.69747 41.2863   1
   0   4 -23 18.1770 11.2203   6
   0   4 -22 112.499 47.0489   1
   0   4 -22 104.276 42.8136   4
   0   4 -22 64.3924 14.2101   6
   0   4 -21 1023.15 106.764   4
   0   4 -21 852.318 35.2637   6
   0   4 -21 827.958 92.7560   1
   0  -4  21 967.659 68.2908   2
   0   4 -20 401.885 74.7122   4
   0  -4  20 226.314 37.7747   2
   0   4 -20 154.692 14.7347   6
   0   4 -20 208.073 56.0196   1
   0   4 -19 355.550 70.0041   4
   0  -4  19 354.119 45.1644   2
   0   4 -19 386.691 64.9879   1
   0   4 -18-18.3904 37.4326   1
   0   4 -18 52.9675 42.9502   4
   0  -4  18 9.72532 22.5404   2
   0  -4  17 803.273 66.8630   2
   0   4 -17 828.151 90.9392   4
   0   4 -17 781.874 84.5602   1
   0  -4  16 1008.44 74.1305   2
   0   4 -16 1135.24 99.4062   4
   0   4 -16 996.209 86.6447   1
   0  -4  16 1081.90 95.3897   4
   0   4 -15 60.4008 36.4116   4
   0   4 -15 94.6050 35.8634   1
   0  -4  15 117.837 31.5655   2
   0  -4  15 118.982 35.6866   4
   0  -4  14 1321.59 99.8656   4
   0   4 -14 870.699 75.0604   1
   0  -4  14 703.405 74.4842   2
   0   4 -14 1035.53 96.6431   4
   0   4 -13 1426.31 91.7745   1
   0  -4  13 1339.78 85.8856   2
   0   4 -13 1300.99 94.6512   4
   0  -4  13 1429.07 99.9247   4
   0   4 -12 4505.89 151.098   1
   0  -4  12 4636.54 155.773   2
   0  -4  12 4721.44 176.060   4
   0  -4  11 413.084 52.2348   2
   0  -4  11 384.682 51.8567   4
   0   4 -11 378.189 46.7035   1
   0  -4  10 344.898 53.0118   4
   0   4 -10 335.493 43.3003   1
   0  -4  10 244.828 46.3044   2
   0  -4   9 600.794 59.9196   4
   0  -4   9 765.664 65.5902   2
   0  -4   8 728.482 67.0430   4
   0   4  -8 380.157 49.1365   4
   0  -4   8 572.425 64.5115   2
   0  -4   7 73.8711 38.0100   4
   0  -4   7 26.7214 7.55557   6
   0   4  -7 106.738 43.9758   4
   0  -4   7 137.784 47.9843   2
   0   4  -6 41.5806 24.8598   4
   0  -4   6 38.5995 27.6567   2
   0  -4   6 37.9488 24.1807   4
   0  -4   6 49.1541 11.5349   6
   0  -4   5 1095.19 66.5936   4
   0  -4   5 1099.73 44.0396   6
   0   4  -5 1094.65 69.4188   4
   0  -4   5 1086.82 76.2646   2
   0  -4   4 1746.45 63.1158   6
   0   4  -4 1677.20 82.4118   4
   0  -4   4 1805.67 96.6559   2
   0  -4   4 1639.46 78.5734   4
   0   4  -3 1040.13 62.3508   4
   0  -4   3 967.432 59.1019   4
   0  -4   3 929.350 49.0814   6
   0   4  -3 941.313 30.9036   1
   0  -4   3 938.534 72.4814   2
   0   4  -2 790.013 31.8132   1
   0  -4   2 959.192 56.1521   4
   0  -4   2 927.284 77.8942   2
   0  -4   2 844.187 55.6396   6
   0  -4   1 443.033 40.8605   4
   0  -4   1 398.554 49.8394   2
   0   4  -1 353.140 24.5482   1
   0  -4   1 382.875 39.0912   6
   0  -4   0 606.129 45.0493   4
   0   4   0 659.559 42.5927   1
   0  -4   0 471.152 52.4341   6
   0  -4   0 731.070 67.7184   2
   0   4   1 1234.43 57.0358   1
   0  -4  -1 1392.54 62.7097   4
   0  -4  -1 1279.29 82.6681   5
   0  -4  -1 1262.66 72.1025   6
   0  -4  -1 1237.21 52.1203   1
   0  -4  -1 1261.42 80.9637   2
   0  -4  -2 100.049 19.6592   1
   0  -4  -2 100.087 31.3378   2
   0   4   2 97.8449 24.6606   1
   0  -4  -2 118.602 38.6662   5
   0  -4  -2 36.3821 22.5763   6
   0  -4  -3 32.4694 29.0040   5
   0  -4  -3 9.26654 20.0050   2
   0   4   3-14.3907 22.6189   1
   0  -4  -3 10.2155 21.3842   6
   0  -4  -3 6.43857 14.9330   1
   0  -4  -4 630.237 55.8189   5
   0  -4  -4 578.378 59.4018   2
   0  -4  -4 700.008 52.0280   1
   0  -4  -4 626.184 61.1234   6
   0   4   4 605.945 54.3642   1
   0  -4  -5 33.8201 26.5110   2
   0  -4  -5 2.63896 17.0253   1
   0  -4  -5 2.95920 25.6345   6
   0  -4  -5 24.0415 28.1523   5
   0   4   5 16.4024 26.1863   1
   0  -4  -6 72.5703 26.0714   2
   0  -4  -6 99.1285 36.8373   5
   0  -4  -6 112.764 29.0219   1
   0   4   6 175.356 39.9941   1
   0  -4  -6 141.161 37.5915   6
   0  -4  -7 262.294 38.6416   5
   0   4   7 278.518 50.1128   1
   0  -4  -7 186.480 36.1739   1
   0  -4  -7 296.131 45.9573   6
   0  -4  -7 244.986 40.7757   2
   0  -4  -8 948.433 84.5729   6
   0  -4  -8 994.471 76.8057   1
   0  -4  -8 1095.20 77.3150   2
   0   4   8 983.768 84.2609   1
   0  -4  -8 1138.59 68.8167   5
   0  -4  -9 7.17303 26.3547   1
   0   4   9-25.1192 38.6783   1
   0  -4  -9 56.2200 28.1720   2
   0  -4  -9 55.5437 27.6553   5
   0  -4  -9-3.73747 32.6476   6
   0  -4 -10 115.637 26.5668   5
   0  -4 -10 59.2814 23.5370   2
   0  -4 -10 101.012 34.0997   1
   0  -4 -10 93.9807 39.4136   6
   0  -4 -11-4.29894 38.3582   6
   0  -4 -11 15.4621 29.5417   1
   0  -4 -11 31.3969 22.2771   5
   0  -4 -11 60.0006 26.6991   2
   0  -4 -12 243.181 55.6341   6
   0  -4 -12 111.391 50.2814   1
   0  -4 -12 159.667 41.5584   2
   0  -4 -13 365.322 61.3455   1
   0  -4 -13 386.711 63.6544   6
   0  -4 -13 257.867 40.7797   2
   0  -4 -14 38.7354 39.6868   1
   0  -4 -14 17.6715 22.2162   2
   0  -4 -14 74.0334 49.9051   6
   0  -4 -15 2714.60 118.737   2
   0  -4 -15 2796.39 160.580   6
   0  -4 -15 3146.47 170.716   1
   0  -4 -16-13.1377 21.8374   2
   0  -4 -16 40.9363 49.6636   6
   0  -4 -16-63.6267 48.7868   1
   0  -4 -17 83.2830 39.2913   6
   0  -4 -17 97.2100 29.1305   2
   0  -4 -17 107.545 49.6334   1
   0  -4 -18 22.1588 21.3118   2
   0  -4 -18 15.9410 33.7559   1
   0  -4 -18 29.5479 42.9659   6
   0  -4 -19 1352.02 125.439   1
   0  -4 -19 1267.41 75.9622   2
   0  -4 -19 1300.47 124.385   6
   0  -4 -20 35.3551 44.1256   6
   0  -4 -21 204.407 62.2825   6
   0  -4 -22 50.6301 48.7833   6
   0  -4 -22 8.44594 26.7820   4
   0  -4 -23 80.3304 59.2483   6
   0  -4 -23 12.1938 29.2337   4
   0  -4 -24 8.99696 29.3062   4
   0  -4 -24-35.0015 43.6405   6
   0  -4 -25 221.028 69.4224   6
   0  -4 -25 209.725 52.6673   4
   0  -4 -26 472.806 71.7832   4
   0  -4 -26 571.295 95.8688   6
   0  -4 -27 170.747 67.1159   6
   0  -4 -27 59.7614 34.9144   4
   0  -4 -28 43.1171 44.9160   6
   0  -4 -28 31.3312 40.9679   4
   0  -4 -29 43.7854 35.9994   4
   0  -4 -29 71.6901 57.7724   6
   0  -4 -30 26.7827 37.1477   4
   0  -4 -30 20.9416 46.8562   6
   0  -4 -31 5.13600 44.2956   6
   0  -4 -31 11.6166 36.8851   4
   0  -4 -32 45.5582 54.7288   6
   0  -4 -32 8.76164 35.4283   4
   0  -4 -33 32.8331 40.4844   6
   0  -4 -33 8.67930 34.6811   4
   0  -4 -34 201.038 69.1215   6
   0  -4 -34 136.586 51.0436   4
   0  -4 -35 109.398 50.1449   4
   0  -4 -35 246.358 73.8126   6
   0  -4 -36 471.962 83.4089   4
   0  -5  34 37.1583 47.8067   5
   0   5 -34 11.8483 47.3404   4
   0   5 -33 337.357 88.1440   4
   0  -5  33 264.652 70.0229   5
   0   5 -32-4.58315 49.5200   4
   0  -5  32 13.9190 48.5485   5
   0   5 -31 2000.79 182.288   4
   0  -5  31 2135.39 160.740   5
   0   5 -30 519.329 95.3692   4
   0  -5  30 315.303 77.0253   5
   0   5 -29 27.0154 48.1904   4
   0  -5  29-74.1614 53.5728   5
   0   5 -28 248.623 69.7313   4
   0  -5  28 181.079 48.8428   5
   0   5 -27 1482.99 148.560   4
   0   5 -26-35.8021 35.7405   1
   0   5 -26 65.6894 54.6802   4
   0   5 -25 183.533 51.2253   1
   0   5 -25 56.2335 49.8464   4
   0   5 -24 788.250 103.802   4
   0   5 -24 821.566 94.3995   1
   0   5 -23 849.507 90.9460   1
   0   5 -23 779.785 102.182   4
   0  -5  23 757.065 66.2975   2
   0   5 -22 99.5325 38.7545   1
   0   5 -22 77.9065 47.4994   4
   0  -5  22 82.0404 29.0059   2
   0   5 -21 180.650 47.5733   1
   0  -5  21 151.864 32.7444   2
   0   5 -21 172.698 55.6787   4
   0   5 -20 127.897 43.0015   1
   0   5 -20 51.3601 42.3227   4
   0  -5  20 56.3763 25.5885   2
   0   5 -19 38.4335 40.2638   4
   0  -5  19 34.7966 27.2333   2
   0   5 -19 35.7811 34.1603   1
   0   5 -18-24.2626 31.7870   1
   0  -5  18-4.18812 25.7802   2
   0   5 -18-29.9695 42.8818   4
   0  -5  17 607.697 77.3396   4
   0   5 -17 466.703 70.3097   4
   0   5 -17 584.287 70.6072   1
   0  -5  17 559.745 65.4809   2
   0   5 -16 4166.26 166.075   1
   0  -5  16 4454.27 192.909   4
   0   5 -16 4067.75 187.419   4
   0  -5  16 4099.74 165.038   2
   0   5 -15 3669.14 149.671   1
   0   5 -15 3665.58 171.599   4
   0  -5  15 3993.99 180.807   4
   0  -5  15 3383.32 151.087   2
   0   5 -14 334.100 48.6233   1
   0  -5  14 202.471 41.0309   2
   0  -5  14 237.328 52.8026   4
   0   5 -14 272.999 52.4486   4
   0   5 -13 153.925 49.1079   4
   0   5 -13 216.851 42.0144   1
   0  -5  13 235.662 54.9441   4
   0  -5  13 166.919 41.8558   2
   0  -5  12 115.510 35.8892   4
   0   5 -12 126.316 31.3868   1
   0   5 -12 126.306 38.8753   4
   0  -5  12 196.215 46.2266   2
   0   5 -11 120.270 27.4620   1
   0   5 -11 19.0234 21.1635   4
   0  -5  11 135.766 37.6841   4
   0  -5  11 167.553 44.2765   2
   0  -5  10 1296.95 99.1755   2
   0   5 -10 1298.82 68.5535   1
   0  -5  10 1382.51 96.4613   4
   0  -5   9 1549.63 39.9895   6
   0  -5   9 1620.80 106.326   2
   0   5  -9 1520.64 67.3967   1
   0  -5   9 1541.37 98.9747   4
   0  -5   8 1737.62 113.123   2
   0  -5   8 1733.39 50.4111   6
   0  -5   8 1828.23 102.352   4
   0  -5   7 19312.7 184.174   6
   0  -5   7 19148.8 318.103   4
   0  -5   7 18852.1 359.372   2
   0  -5   6 114.601 18.6798   6
   0  -5   6 104.306 35.7635   2
   0   5  -6 81.1780 27.8392   4
   0  -5   6 105.611 31.2481   4
   0  -5   5 1233.68 94.8850   2
   0  -5   5 1234.52 77.8632   4
   0   5  -5 1356.95 83.1932   4
   0   5  -5 1231.02 35.0019   1
   0  -5   5 1353.96 60.6652   6
   0  -5   4 5198.58 124.811   6
   0  -5   4 4772.55 148.017   4
   0   5  -4 5297.42 153.023   4
   0   5  -4 4481.58 75.5006   3
   0  -5   4 4924.98 183.953   2
   0   5  -4 4680.90 69.4612   1
   0   5  -3 101.714 12.6684   1
   0  -5   3 112.725 36.6791   2
   0  -5   3 84.5296 24.8138   4
   0  -5   3 103.997 33.8865   6
   0  -5   2 749.239 58.5829   4
   0   5  -2 728.569 33.7885   1
   0  -5   2 780.146 75.2592   2
   0  -5   2 901.530 59.7883   6
   0  -5   1 4265.60 173.705   2
   0  -5   1 3782.30 119.539   4
   0   5  -1 3844.33 90.0106   1
   0  -5   1 4097.78 135.344   6
   0  -5   0 3737.46 129.978   6
   0  -5   0 3639.74 157.779   2
   0  -5   0 3531.23 150.933   5
   0   5   0 3366.06 90.6007   1
   0  -5   0 3715.03 114.484   4
   0  -5  -1 9763.64 181.931   4
   0   5   1 9566.71 167.910   1
   0  -5  -1 9887.60 155.374   1
   0  -5  -1 9447.01 241.824   5
   0  -5  -1 9540.16 215.017   6
   0  -5  -1 9443.35 248.073   2
   0  -5  -2 2127.64 122.550   2
   0  -5  -2 1906.49 102.588   6
   0  -5  -2 1988.56 114.319   5
   0  -5  -2 1962.02 81.2446   4
   0   5   2 1950.21 86.0920   1
   0  -5  -2 1878.82 76.7845   1
   0  -5  -3 493.230 56.7113   6
   0  -5  -3 428.722 38.9437   1
   0  -5  -3 430.397 40.3147   4
   0   5   3 444.534 45.4078   1
   0  -5  -3 358.153 20.5218   3
   0  -5  -3 461.077 60.3664   2
   0  -5  -3 471.193 58.9634   5
   0  -5  -4 1600.79 49.6206   3
   0   5   4 1615.27 88.8149   1
   0  -5  -4 1746.74 83.7557   1
   0  -5  -4 1636.10 106.839   2
   0  -5  -4 1819.66 101.675   5
   0  -5  -4 1577.83 99.4722   6
   0  -5  -5 438.858 57.4896   1
   0  -5  -5 1028.79 96.7316   2
   0   5   5 940.420 86.1330   1
   0  -5  -5 1206.12 92.0112   5
   0  -5  -5 951.270 90.3794   6
   0  -5  -6-21.9048 26.5124   1
   0  -5  -6-7.08733 30.0799   6
   0  -5  -6 13.6137 27.1878   2
   0  -5  -6 10.5274 31.5844   5
   0   5   6-43.4438 34.6066   1
   0  -5  -7 22.3252 26.8970   2
   0  -5  -7 41.7800 25.3057   1
   0  -5  -7-11.8322 31.3085   5
   0   5   7 1.55249 30.9134   1
   0  -5  -7 10.1334 32.6383   6
   0  -5  -8 4085.62 157.307   1
   0  -5  -8 3991.90 164.457   2
   0   5   8 4120.39 171.246   1
   0  -5  -8 3927.77 137.019   5
   0  -5  -8 3917.10 170.573   6
   0  -5  -9 583.299 57.1722   5
   0  -5  -9 559.335 64.2567   2
   0  -5  -9 701.875 68.1759   1
   0  -5  -9 571.026 70.4083   6
   0  -5 -10 339.316 51.4319   1
   0  -5 -10 348.466 44.8764   5
   0  -5 -10 328.442 51.6789   2
   0  -5 -10 367.114 59.8592   6
   0  -5 -11 68.1916 41.2018   6
   0  -5 -11-13.9972 24.3196   2
   0  -5 -11-1.13890 27.8314   1
   0  -5 -11 25.3078 28.4756   5
   0  -5 -12 184.567 50.5212   1
   0  -5 -12 130.444 46.6895   6
   0  -5 -12 85.3801 27.5980   5
   0  -5 -12 101.800 37.7691   2
   0  -5 -13 593.449 52.1764   5
   0  -5 -13 530.517 78.4170   6
   0  -5 -13 442.343 57.7160   2
   0  -5 -13 477.895 68.6807   1
   0  -5 -14 1113.49 109.566   6
   0  -5 -14 1180.63 87.7788   2
   0  -5 -14 1235.43 107.442   1
   0  -5 -15 785.251 88.6374   1
   0  -5 -15 673.280 67.2432   2
   0  -5 -15 851.300 99.8184   6
   0  -5 -16 7320.24 273.948   6
   0  -5 -16 7666.99 269.435   1
   0  -5 -16 6852.34 204.794   2
   0  -5 -17 919.452 97.5172   1
   0  -5 -17 848.495 105.640   6
   0  -5 -17 916.901 75.3216   2
   0  -5 -18 981.668 103.124   1
   0  -5 -18 817.459 69.4348   2
   0  -5 -18 867.485 105.125   6
   0  -5 -19 358.332 75.9557   6
   0  -5 -19 346.701 46.8032   2
   0  -5 -20 66.3756 26.5606   2
   0  -5 -20 17.1820 46.5270   6
   0  -5 -21 32.2905 53.3829   6
   0  -5 -22 40.4312 45.6892   6
   0  -5 -23 899.671 118.173   6
   0  -5 -23 747.147 80.9557   4
   0  -5 -24 1617.64 153.735   6
   0  -5 -24 1529.19 113.710   4
   0  -5 -25-40.1036 32.4842   4
   0  -5 -25 74.8092 55.9458   6
   0  -5 -26 224.523 70.7183   6
   0  -5 -26 141.423 39.6953   4
   0  -5 -27 10.0617 29.9284   4
   0  -5 -27 62.3923 56.5698   6
   0  -5 -28 13.4537 51.4977   6
   0  -5 -28 19.4631 33.5413   4
   0  -5 -29 36.0138 45.2683   6
   0  -5 -29 30.8528 40.8968   4
   0  -5 -30 131.734 46.4795   4
   0  -5 -30 144.914 63.8055   6
   0  -5 -31 228.047 72.6553   6
   0  -5 -31 253.105 59.1216   4
   0  -5 -32 308.354 78.1186   6
   0  -5 -32 356.069 69.5142   4
   0  -5 -33 247.931 76.2502   6
   0  -6  35-45.1423 50.4726   5
   0  -6  34 623.242 101.053   5
   0  -6  33 165.701 57.1201   5
   0  -6  32 292.958 72.1515   5
   0   6 -32 355.796 83.0181   4
   0  -6  31 42.9663 52.5958   5
   0   6 -31 79.9016 49.1128   4
   0   6 -30 476.468 92.1731   4
   0  -6  30 371.359 81.9042   5
   0   6 -29 491.108 100.550   4
   0  -6  29 512.886 88.1664   5
   0  -6  28 158.343 65.9021   5
   0   6 -28 53.5360 56.0064   4
   0  -6  27 264.964 63.1652   5
   0   6 -27 439.115 88.6729   4
   0   6 -26 963.341 99.6391   1
   0   6 -26 974.287 122.035   4
   0  -6  26 842.212 115.149   5
   0  -6  25 64.0857 56.8950   5
   0   6 -25-3.46675 47.1892   4
   0   6 -25-12.3086 32.9922   1
   0   6 -24 134.287 62.3783   4
   0  -6  24 149.693 35.2543   2
   0   6 -24 60.7333 38.5118   1
   0  -6  24 154.163 62.4431   5
   0   6 -23 53.9478 38.3658   1
   0   6 -23 62.6839 42.8485   4
   0  -6  23 119.721 33.5339   2
   0  -6  22 255.921 43.7636   2
   0   6 -22 326.869 57.1358   1
   0   6 -22 378.515 79.2667   4
   0   6 -21 484.752 80.5775   4
   0  -6  21 511.028 62.2147   2
   0   6 -21 531.356 69.7176   1
   0   6 -20 10.1272 31.6138   1
   0   6 -20 30.2714 39.6741   4
   0  -6  20-29.1413 32.3210   2
   0  -6  19 164.880 43.2189   2
   0   6 -19 68.0156 37.0047   1
   0   6 -19 105.842 51.4346   4
   0  -6  18 730.850 79.7965   2
   0   6 -18 796.940 75.3712   1
   0   6 -18 809.316 97.2438   4
   0   6 -17 355.401 68.4879   4
   0   6 -17 372.065 53.9524   1
   0  -6  17 348.079 55.0736   2
   0  -6  17 324.763 58.6925   4
   0  -6  16 568.340 73.0421   2
   0  -6  16 553.351 72.8718   4
   0   6 -16 434.048 73.5523   4
   0   6 -16 447.000 54.7794   1
   0   6 -15 1124.77 103.531   4
   0  -6  15 1122.15 97.3181   2
   0   6 -15 1128.16 79.3987   1
   0  -6  15 1110.79 100.254   4
   0   6 -14 545.873 53.0166   1
   0   6 -14 471.985 67.9798   4
   0  -6  14 571.682 71.0116   2
   0  -6  14 496.209 70.1152   4
   0  -6  13 949.494 89.0866   4
   0   6 -13 962.150 64.7511   1
   0   6 -13 1002.52 93.8046   4
   0  -6  13 849.853 86.0873   2
   0   6 -12 803.542 85.9790   4
   0   6 -12 798.657 57.7641   1
   0  -6  12 881.478 91.3804   2
   0  -6  12 884.715 90.8994   4
   0   6 -11 809.758 78.5300   4
   0  -6  11 893.697 83.1300   4
   0  -6  11 722.652 82.8529   2
   0   6 -11 834.456 52.2673   1
   0  -6  10 2736.34 140.500   4
   0   6 -10 2623.46 82.8529   1
   0   6 -10 2529.94 135.062   4
   0  -6  10 2550.41 148.174   2
   0  -6  10 2543.66 56.5010   6
   0   6  -9 295.528 27.3036   1
   0  -6   9 279.558 23.4786   6
   0  -6   9 199.798 52.0143   2
   0  -6   9 284.384 50.0306   4
   0   6  -9 275.767 51.2318   4
   0   6  -8 7.38265 8.99860   1
   0  -6   8 24.0879 11.0852   6
   0  -6   8-19.1959 31.3383   2
   0  -6   8 12.2245 25.0417   4
   0  -6   7 180.771 41.3154   2
   0  -6   7 147.882 40.2515   4
   0  -6   7 218.640 25.7763   6
   0  -6   6 1265.05 87.6318   4
   0  -6   6 1420.02 66.6217   6
   0   6  -6 1317.01 52.4010   3
   0  -6   6 1266.81 107.501   2
   0  -6   5 102.036 24.7067   6
   0  -6   5 114.478 43.1533   2
   0  -6   5 116.973 32.1549   4
   0  -6   4 1534.80 113.196   2
   0  -6   4 1393.37 75.3312   6
   0  -6   4 1303.95 83.8245   4
   0  -6   3 62.1183 48.6298   2
   0  -6   3 32.3118 25.1387   4
   0  -6   3 51.7173 30.9225   6
   0   6  -3 3.51666 7.91696   1
   0  -6   3 24.3988 71.2565   5
   0  -6   2 29.5031 21.3093   4
   0   6  -2 79.7950 16.1774   1
   0  -6   2 69.5669 25.9105   6
   0  -6   2 86.3489 48.7211   5
   0  -6   2 58.2175 30.8233   2
   0  -6   1 470.880 69.7560   2
   0  -6   1 461.017 68.8284   5
   0  -6   1 618.807 58.1545   6
   0   6  -1 538.183 37.6358   1
   0  -6   1 561.755 52.9590   4
   0   6   0 1862.60 75.2527   1
   0  -6   0 1999.73 127.858   5
   0  -6   0 1660.94 85.9158   4
   0  -6   0 1804.54 101.180   6
   0  -6   0 1872.67 126.451   2
   0  -6  -1-38.8166 29.7058   6
   0  -6  -1-16.8486 38.2037   5
   0   6   1 1.14962 21.6562   1
   0  -6  -1-6.85450 19.4622   4
   0  -6  -1 13.1206 33.4145   2
   0  -6  -2 476.118 45.6186   4
   0  -6  -2 490.506 41.3942   1
   0  -6  -2 495.669 59.2657   6
   0  -6  -2 553.533 72.4488   5
   0  -6  -2 507.298 64.9360   2
   0   6   2 511.725 48.9142   1
   0  -6  -3 843.034 61.6111   4
   0   6   3 910.930 71.2221   1
   0  -6  -3 860.689 60.1204   1
   0  -6  -3 919.239 88.2841   5
   0  -6  -3 971.048 93.4904   2
   0  -6  -3 927.742 83.1427   6
   0  -6  -4 89.4300 25.2488   1
   0  -6  -4 78.7746 38.7284   5
   0  -6  -4 150.852 51.3433   6
   0  -6  -4 44.9212 21.5443   4
   0  -6  -4 109.488 38.7852   2
   0   6   4 59.0249 30.4161   1
   0  -6  -4 42.4018 8.57600   3
   0  -6  -5 114.046 37.8480   6
   0   6   5 108.385 39.8736   1
   0  -6  -5 81.9115 24.4224   1
   0  -6  -5 93.5476 15.2669   3
   0  -6  -5 120.646 40.2977   2
   0  -6  -5 126.993 41.7047   5
   0  -6  -6 1308.50 108.526   6
   0  -6  -6 1200.45 106.361   2
   0  -6  -6 1082.96 78.8855   1
   0  -6  -6 991.978 86.1962   5
   0  -6  -6 944.403 47.4493   3
   0  -6  -7 32.1098 35.5145   6
   0  -6  -7 1.37245 24.1498   1
   0  -6  -7 15.0258 34.5973   2
   0  -6  -7 4.55900 33.8739   5
   0  -6  -8 1772.36 108.678   1
   0  -6  -8 1555.11 117.434   6
   0  -6  -8 1588.37 115.050   2
   0  -6  -8 1537.80 101.433   5
   0  -6  -9 712.512 84.3706   6
   0  -6  -9 774.060 82.7078   2
   0  -6  -9 707.297 70.8279   5
   0  -6  -9 809.868 76.6856   1
   0  -6 -10 26.4619 26.5018   1
   0  -6 -10-29.7024 28.8534   2
   0  -6 -10 74.0476 48.6032   6
   0  -6 -10 7.04453 30.7862   5
   0  -6 -11 82.3115 39.8901   1
   0  -6 -11 55.3997 34.5081   5
   0  -6 -11-28.8132 46.4313   6
   0  -6 -11 59.9825 32.9522   2
   0  -6 -12 1049.25 106.720   6
   0  -6 -12 1137.30 80.6193   5
   0  -6 -12 985.975 90.4487   2
   0  -6 -12 995.937 93.2096   1
   0  -6 -13 48.3323 32.6989   2
   0  -6 -13-57.4002 41.1349   1
   0  -6 -13 49.7773 50.0574   6
   0  -6 -13 5.08480 31.4361   5
   0  -6 -14 1614.13 113.622   2
   0  -6 -14 1996.20 99.0678   5
   0  -6 -14 1726.57 138.877   6
   0  -6 -14 1887.40 133.472   1
   0  -6 -15 847.757 79.0372   2
   0  -6 -15 808.132 97.6829   6
   0  -6 -15 804.189 91.2685   1
   0  -6 -16 369.986 64.7213   1
   0  -6 -16 398.198 81.2594   6
   0  -6 -16 359.560 55.0811   2
   0  -6 -17 825.448 104.099   6
   0  -6 -17 721.688 86.4630   1
   0  -6 -17 764.117 73.6919   2
   0  -6 -18 247.895 46.4664   2
   0  -6 -18 235.818 69.7704   6
   0  -6 -19 88.7525 28.9671   2
   0  -6 -19 218.353 66.5497   6
   0  -6 -20 31.4697 23.2046   2
   0  -6 -20 62.0400 51.2632   6
   0  -6 -21 318.814 75.6432   6
   0  -6 -21 319.648 50.0931   2
   0  -6 -22-45.3354 50.0314   6
   0  -6 -23 90.8346 63.2673   6
   0  -6 -24 233.165 73.5501   6
   0  -6 -24 264.445 53.1326   4
   0  -6 -25 122.265 38.4671   4
   0  -6 -25 155.557 75.0834   6
   0  -6 -26-25.3651 46.6988   6
   0  -6 -26-31.8700 32.8236   4
   0  -6 -27-41.1387 37.2406   4
   0  -6 -27-21.8391 55.5402   6
   0  -6 -28 58.3845 31.2122   4
   0  -6 -28 202.474 78.8605   6
   0  -6 -29-9.04104 53.5985   6
   0  -6 -30 119.012 61.1345   6
   0  -7  35 342.608 79.4738   5
   0  -7  34-154.300 67.2205   5
   0  -7  33-24.1369 48.0657   5
   0  -7  32 115.969 68.8692   5
   0   7 -31-55.3469 61.9858   4
   0  -7  31 82.4613 71.2312   5
   0  -7  30 49.7039 49.1281   5
   0   7 -30 121.554 69.2460   4
   0  -7  29 113.014 63.7989   5
   0   7 -29 127.689 67.5016   4
   0   7 -28 171.938 67.5919   4
   0  -7  28 178.687 72.5756   5
   0  -7  27 220.231 64.9230   5
   0   7 -27 306.854 75.2064   4
   0  -7  26 41.0997 51.0124   5
   0   7 -26 145.897 66.9402   4
   0  -7  25 122.743 67.9901   5
   0   7 -25 53.5033 47.6214   4
   0  -7  24-23.2204 50.1193   5
   0   7 -24 56.4656 42.9687   4
   0  -7  24-53.9392 33.4949   2
   0   7 -24-66.4364 31.8127   1
   0  -7  23 58.8396 28.9657   2
   0  -7  23 225.927 85.7873   5
   0   7 -23 61.8287 27.6169   1
   0   7 -23 115.675 50.9463   4
   0  -7  22 61.2429 32.8502   2
   0   7 -22 127.114 34.4541   1
   0   7 -22 79.0836 54.5999   4
   0  -7  22 13.3534 52.8022   5
   0   7 -21 125.155 51.5135   4
   0  -7  21 198.136 75.5586   5
   0  -7  21 115.151 39.7564   2
   0   7 -21 142.615 36.9361   1
   0   7 -20 293.537 73.4357   4
   0  -7  20 142.703 59.5935   5
   0  -7  20 144.428 44.0421   2
   0   7 -20 353.371 53.0909   1
   0   7 -19 139.336 42.7612   1
   0  -7  19 344.217 57.8011   2
   0  -7  19 312.972 83.4268   5
   0   7 -19 255.896 82.1173   4
   0   7 -18 433.392 71.3537   4
   0  -7  18 516.924 93.7278   5
   0  -7  18 460.064 68.0366   2
   0   7 -18 439.529 51.7472   1
   0   7 -17 607.816 57.3396   1
   0  -7  17 737.270 83.5899   2
   0   7 -17 669.291 92.6776   4
   0  -7  17 548.155 92.0716   5
   0   7 -16 768.877 60.2572   1
   0   7 -16 632.489 81.9408   4
   0  -7  16 645.884 78.6400   2
   0  -7  16 571.690 96.9494   5
   0   7 -15 930.148 101.078   4
   0  -7  15 965.366 116.350   5
   0  -7  15 991.624 95.4297   4
   0   7 -15 963.787 62.8376   1
   0  -7  15 935.402 95.2277   2
   0   7 -14 2820.13 97.1470   1
   0   7 -14 2767.06 162.552   4
   0  -7  14 2725.91 181.424   5
   0  -7  14 2887.78 164.672   2
   0  -7  14 2946.27 157.928   4
   0  -7  13 829.900 92.4093   2
   0   7 -13 769.226 49.7164   1
   0  -7  13 776.814 106.365   5
   0   7 -13 798.353 91.1106   4
   0  -7  13 905.541 91.2336   4
   0  -7  12 9.33272 30.2544   4
   0  -7  12 50.5381 42.3552   2
   0   7 -12-18.3120 15.5363   1
   0  -7  12 30.6096 56.4457   5
   0   7 -12 14.4078 32.8787   4
   0  -7  11 748.973 87.5408   2
   0   7 -11 879.273 87.1216   4
   0   7 -11 745.777 37.7601   1
   0  -7  11 846.206 84.7433   4
   0  -7  11 711.534 98.4427   5
   0  -7  10 63.3184 42.8159   2
   0  -7  10-6.76002 51.7783   5
   0  -7  10 23.9768 11.2392   6
   0   7 -10 56.1956 42.6135   4
   0  -7  10 22.3614 28.7237   4
   0  -7   9 315.584 53.9319   4
   0   7  -9 366.213 59.8236   4
   0  -7   9 342.568 61.3538   2
   0  -7   9 415.643 85.7036   5
   0  -7   9 299.947 28.6019   6
   0   7  -8 480.838 38.6301   3
   0   7  -8 548.254 67.7588   4
   0  -7   8 475.403 78.7219   5
   0  -7   8 518.548 62.5699   4
   0  -7   8 466.354 37.1350   6
   0  -7   8 472.500 78.7668   2
   0  -7   7 287.716 72.7167   5
   0  -7   7 375.902 69.5247   2
   0  -7   7 262.931 45.5725   4
   0   7  -7 312.660 22.8444   3
   0  -7   7 427.489 41.3363   6
   0   7  -7 321.234 25.4240   3
   0  -7   6 38.0300 30.8141   4
   0  -7   6 42.1033 21.6734   6
   0  -7   6 91.9005 61.9532   5
   0  -7   6 40.0593 38.8592   2
   0  -7   5 35.7995 39.0267   2
   0  -7   5 64.7225 52.8511   5
   0  -7   5 28.9645 22.4318   6
   0  -7   5 7.55239 24.6926   4
   0  -7   4 17.8408 50.3644   5
   0  -7   4-10.8019 41.8972   2
   0  -7   4 35.7706 23.3066   6
   0  -7   4 7.29303 26.2140   4
   0  -7   3 1112.63 78.1959   6
   0  -7   3 950.637 74.9346   4
   0  -7   3 1047.93 106.203   2
   0  -7   3 1025.20 107.703   5
   0  -7   2 1166.64 111.484   2
   0  -7   2 1108.56 81.7978   6
   0  -7   2 1104.11 79.2037   4
   0  -7   2 933.595 103.636   5
   0  -7   1 1283.72 114.000   5
   0  -7   1 1456.87 93.1035   6
   0  -7   1 1247.63 114.773   2
   0  -7   1 1383.26 88.1544   4
   0  -7   0 117.553 42.1136   6
   0  -7   0 0.58545 24.2865   4
   0  -7   0 59.8629 51.4395   5
   0  -7   0 45.8934 39.3686   2
   0  -7  -1 9.25101 19.2369   4
   0  -7  -1-5.96358 28.4356   6
   0  -7  -1-43.3920 46.6728   5
   0  -7  -1-21.7306 43.1170   2
   0  -7  -2 981.820 87.1303   6
   0  -7  -2 874.842 65.4814   4
   0  -7  -2 898.759 95.1037   2
   0  -7  -2 895.170 97.4090   5
   0  -7  -3 96.1454 50.5034   5
   0  -7  -3 40.3851 21.8468   4
   0  -7  -3 0.96082 33.2981   6
   0  -7  -3 31.3996 34.5649   2
   0  -7  -4 436.840 63.7694   6
   0  -7  -4 295.770 63.1707   2
   0  -7  -4 427.278 47.4432   1
   0  -7  -4 352.311 42.2081   4
   0  -7  -4 253.399 54.0056   5
   0  -7  -5 3001.32 124.992   1
   0  -7  -5 2952.85 153.707   5
   0  -7  -5 2809.98 112.342   4
   0  -7  -5 2839.04 152.790   6
   0  -7  -5 2950.99 168.420   2
   0  -7  -6 26.2613 19.6694   4
   0  -7  -6 76.2963 44.5023   2
   0  -7  -6 44.4431 13.9746   3
   0  -7  -6 30.7837 27.3044   1
   0  -7  -6 95.5695 45.1770   6
   0  -7  -6 71.5152 53.4969   5
   0  -7  -7 1134.81 53.1185   3
   0  -7  -7 1691.20 129.116   6
   0  -7  -7 1458.70 96.2542   1
   0  -7  -7 1332.65 115.973   2
   0  -7  -7 1270.03 102.893   5
   0  -7  -8 32.8577 26.4500   1
   0  -7  -8 35.1983 32.7961   2
   0  -7  -8 29.3670 14.0200   3
   0  -7  -8 95.5764 43.2416   6
   0  -7  -8 56.9535 43.3001   5
   0  -7  -9 1333.28 68.5434   3
   0  -7  -9 1327.02 101.309   5
   0  -7  -9 1208.98 117.236   6
   0  -7  -9 1434.89 101.150   1
   0  -7  -9 1289.19 113.093   2
   0  -7 -10 363.534 56.2993   1
   0  -7 -10 340.891 63.7492   2
   0  -7 -10 369.128 59.5763   5
   0  -7 -10 437.156 78.1973   6
   0  -7 -11 456.009 63.4266   5
   0  -7 -11 432.705 62.7760   1
   0  -7 -11 356.230 60.2334   2
   0  -7 -11 386.998 74.8849   6
   0  -7 -12 28.2710 32.5154   1
   0  -7 -12 2.83356 32.6667   5
   0  -7 -12-29.0714 30.6943   2
   0  -7 -12 24.6784 45.7312   6
   0  -7 -13 3680.88 149.657   5
   0  -7 -13 3833.18 206.278   6
   0  -7 -13 3818.55 178.226   1
   0  -7 -13 3317.44 166.870   2
   0  -7 -14 800.322 87.2643   2
   0  -7 -14 955.461 78.5969   5
   0  -7 -14 911.246 110.918   6
   0  -7 -14 943.904 95.0327   1
   0  -7 -15-33.0452 40.1806   1
   0  -7 -15-58.6359 33.5994   2
   0  -7 -15-26.8914 42.1341   6
   0  -7 -16 883.353 110.767   6
   0  -7 -16 726.787 78.0984   2
   0  -7 -16 856.636 92.5900   1
   0  -7 -17 278.515 51.2680   2
   0  -7 -17 399.335 79.5304   6
   0  -7 -18 723.598 81.0821   2
   0  -7 -18 756.290 105.249   6
   0  -7 -19 27.0662 28.5023   2
   0  -7 -19 0.96905 44.2821   6
   0  -7 -20 42.3036 26.5101   2
   0  -7 -20-3.67317 46.4351   6
   0  -7 -21 577.129 100.732   6
   0  -7 -22 88.4913 50.8188   6
   0  -7 -23 418.417 93.5738   6
   0  -7 -24 37.5104 29.0363   4
   0  -7 -24-34.1680 43.0406   6
   0  -7 -25 107.696 60.0332   6
   0  -7 -26-11.7109 45.7158   6
   0  -7 -27 66.0918 56.3571   6
   0  -7 -28-61.6133 52.0010   6
   0  -8  34 166.185 75.6632   5
   0  -8  33 350.092 89.5571   5
   0  -8  32 10.4717 56.4677   5
   0  -8  31 92.8414 63.2225   5
   0  -8  30 107.850 59.7216   5
   0  -8  29-34.9189 67.5281   5
   0   8 -29 39.0578 59.7369   4
   0   8 -28 1437.89 155.618   4
   0  -8  28 1576.69 163.164   5
   0   8 -27 86.9863 59.8490   4
   0  -8  27-61.8669 67.0316   5
   0  -8  26 391.339 91.8213   5
   0   8 -26 334.897 87.7640   4
   0   8 -25 12.5790 55.2528   4
   0  -8  25 25.2068 58.1419   5
   0  -8  24 148.974 67.3768   5
   0   8 -24 178.895 64.7231   4
   0  -8  23 116.753 69.7442   5
   0   8 -23 23.8813 55.3196   4
   0  -8  22 143.487 74.2313   5
   0   8 -22 59.2304 44.4196   4
   0   8 -21 447.285 87.6003   4
   0  -8  21 278.394 83.0178   5
   0   8 -20 314.193 72.3560   4
   0  -8  20 342.258 85.9554   5
   0   8 -19 186.754 66.5559   4
   0  -8  19 174.581 70.9365   5
   0   8 -19 95.7357 26.1025   1
   0   8 -18 447.650 82.1259   4
   0  -8  18 450.129 93.6665   5
   0   8 -18 429.665 43.1834   1
   0   8 -17 123.949 23.9272   1
   0   8 -17 111.590 39.0601   4
   0  -8  17 93.2432 59.8500   5
   0   8 -16 999.360 109.259   4
   0   8 -16 1032.71 55.7457   1
   0  -8  16 831.368 115.004   5
   0  -8  15 89.1436 60.0182   5
   0   8 -15 21.2753 40.1154   4
   0   8 -15 5.30475 9.18446   1
   0   8 -14 210.304 53.7827   4
   0  -8  14 178.453 66.2357   5
   0   8 -14 117.838 15.0038   1
   0   8 -13-9.76802 33.3316   4
   0  -8  13 28.9134 31.9356   4
   0  -8  13 87.9206 66.7513   5
   0  -8  12 3829.46 180.475   4
   0   8 -12 3822.27 189.372   4
   0  -8  12 3607.62 220.561   5
   0  -8  11 1468.06 111.868   4
   0  -8  11 1388.44 141.250   5
   0  -8  11 1460.92 54.2613   6
   0   8 -11 1580.32 119.518   4
   0   8 -10 1295.70 56.8635   3
   0   8 -10 1218.63 62.7915   3
   0  -8  10 1325.55 133.497   5
   0  -8  10 1330.15 59.4479   6
   0  -8  10 1204.52 100.526   4
   0   8 -10 1210.05 101.171   4
   0   8  -9 400.966 27.0984   3
   0  -8   9 444.824 38.6525   6
   0   8  -9 340.387 27.0337   3
   0  -8   9 416.173 60.6619   4
   0  -8   9 399.710 84.1247   5
   0  -8   8 117.924 27.0096   6
   0  -8   8 68.2357 31.3262   4
   0  -8   8 13.2046 52.8728   5
   0  -8   7 1.49521 18.4235   6
   0  -8   7-35.8110 32.1878   4
   0  -8   7 52.4008 48.0036   5
   0  -8   6 571.966 65.8103   4
   0  -8   6 593.099 56.6275   6
   0  -8   6 487.175 89.7717   5
   0  -8   5 891.044 106.647   5
   0  -8   5 930.754 71.0126   6
   0  -8   5 954.943 79.8549   4
   0  -8   4 1220.94 88.8146   4
   0  -8   4 1271.01 125.527   5
   0  -8   4 1283.77 86.2007   6
   0  -8   3 93.2728 47.1570   4
   0  -8   3 82.7898 40.0934   6
   0  -8   3 70.3885 68.9638   5
   0  -8   2 622.040 66.4845   6
   0  -8   2 470.372 58.3757   4
   0  -8   2 486.198 79.3874   5
   0  -8   1 178.288 42.8162   6
   0  -8   1 80.3060 54.0089   5
   0  -8   1 154.681 36.2677   4
   0  -8   0 32.9066 32.8632   6
   0  -8   0 7.72228 27.2392   4
   0  -8   0 45.3576 56.4822   5
   0  -8  -1-27.2987 35.2719   6
   0  -8  -1-8.34107 25.3837   4
   0  -8  -1-42.5222 53.2293   5
   0  -8  -2 16.2715 21.1741   4
   0  -8  -2-53.1177 40.3116   6
   0  -8  -2 42.6386 50.1842   5
   0  -8  -3 1946.81 129.393   6
   0  -8  -3 1587.71 94.3432   4
   0  -8  -3 1846.59 138.129   5
   0  -8  -4 565.001 76.2697   6
   0  -8  -4 482.010 79.0993   5
   0  -8  -4 505.397 52.6606   4
   0  -8  -5 11.6482 33.1983   6
   0  -8  -5-9.83936 17.6720   1
   0  -8  -5 33.7138 49.3155   5
   0  -8  -5-13.1608 21.5075   4
   0  -8  -6 60.0143 21.1295   1
   0  -8  -6 108.314 49.9274   5
   0  -8  -6 97.7966 31.1161   4
   0  -8  -6 137.768 47.4700   6
   0  -8  -7 922.865 66.5230   4
   0  -8  -7 1019.57 79.2415   1
   0  -8  -7 995.814 100.044   6
   0  -8  -7 894.159 95.0266   5
   0  -8  -8 479.729 73.1735   5
   0  -8  -8 349.845 28.1621   3
   0  -8  -8 476.310 58.9794   1
   0  -8  -8 462.938 75.0430   6
   0  -8  -8 460.473 48.2996   4
   0  -8  -9 79.4245 19.6821   3
   0  -8  -9 41.1768 39.2783   5
   0  -8  -9 55.8546 26.3153   4
   0  -8  -9 83.8443 29.9261   1
   0  -8  -9 189.151 59.6613   6
   0  -8 -10 48.9537 18.2815   3
   0  -8 -10 6.42088 43.2588   6
   0  -8 -10-22.3952 44.3541   5
   0  -8 -10 61.4038 28.0919   1
   0  -8 -11 375.396 63.5155   5
   0  -8 -11 342.142 52.7908   1
   0  -8 -11 374.340 40.0008   3
   0  -8 -11 391.604 73.7887   6
   0  -8 -12 471.382 67.9089   5
   0  -8 -12 448.287 81.9938   6
   0  -8 -12 397.908 43.7246   3
   0  -8 -12 462.195 63.4995   1
   0  -8 -13 491.407 68.7035   1
   0  -8 -13 460.189 84.7027   6
   0  -8 -13 635.066 71.9347   5
   0  -8 -14-31.0706 40.9482   6
   0  -8 -14 16.0512 34.0926   5
   0  -8 -14 61.0159 36.6863   1
   0  -8 -15 167.998 62.6625   6
   0  -8 -15 199.765 46.3872   5
   0  -8 -15 112.634 38.9671   1
   0  -8 -16 99.5211 53.0441   6
   0  -8 -17 281.534 77.8083   6
   0  -8 -18 354.070 81.4959   6
   0  -8 -19 462.862 93.6204   6
   0  -8 -20-10.8462 54.7878   6
   0  -8 -21 24.0848 49.6216   6
   0  -8 -22-33.0496 44.0759   6
   0  -8 -23 23.0396 48.3604   6
   0  -8 -24-5.04215 42.9192   6
   0  -8 -25-89.1198 65.4481   6
   0  -9  30 519.922 111.290   5
   0  -9  29 90.1634 56.7236   5
   0  -9  28-18.5301 58.4695   5
   0   9 -28 32.2663 49.6665   4
   0  -9  27-35.2544 57.6633   5
   0   9 -27 77.5102 54.3288   4
   0  -9  26 147.346 71.0905   5
   0   9 -26 415.066 91.5657   4
   0   9 -25 159.613 64.1224   4
   0  -9  25 16.1087 56.2161   5
   0  -9  24 72.4535 64.5077   5
   0   9 -24 67.6665 46.5348   4
   0   9 -23 98.3628 49.5551   4
   0  -9  23-39.4880 72.8899   5
   0   9 -22-58.2944 52.5799   4
   0  -9  22 19.3712 54.2368   5
   0   9 -21 306.341 81.4749   4
   0  -9  21 238.506 84.0772   5
   0  -9  20 414.755 98.9964   5
   0   9 -20 348.189 77.1733   4
   0  -9  19 113.936 73.1561   5
   0   9 -19 4.45464 40.6275   4
   0  -9  18 27.3137 68.0684   5
   0   9 -18 162.849 65.9208   4
   0  -9  17 63.7167 66.0237   5
   0   9 -17 17.1445 40.7147   4
   0  -9  16 96.2683 66.5889   5
   0   9 -16 29.3423 38.9940   4
   0  -9  15 137.137 75.6183   5
   0   9 -15 157.353 57.4365   4
   0   9 -14 491.565 50.1118   3
   0  -9  14 389.210 93.8638   5
   0   9 -14 448.047 77.0762   4
   0   9 -13 347.162 35.8097   3
   0   9 -13 320.926 38.2765   3
   0  -9  13 357.866 84.8733   5
   0   9 -13 305.613 61.9042   4
   0   9 -12 139.777 22.7370   3
   0   9 -12 122.319 19.7682   3
   0  -9  12 175.209 78.8550   5
   0   9 -11 761.194 34.9600   3
   0  -9  11 856.668 88.9523   4
   0   9 -11 727.558 35.9932   3
   0  -9  11 832.349 45.4285   6
   0  -9  11 979.282 129.346   5
   0  -9  10 31.5526 14.2653   6
   0  -9  10 3.28481 52.7042   5
   0  -9  10-53.7760 33.5419   4
   0  -9   9 213.652 32.5394   6
   0  -9   9 93.2706 57.9452   5
   0  -9   9 142.801 36.4632   4
   0  -9   8 520.865 48.9376   6
   0  -9   8 625.685 72.9259   4
   0  -9   8 454.246 86.2881   5
   0  -9   7 87.4597 32.3563   4
   0  -9   7 137.676 30.9797   6
   0  -9   7 68.0890 56.6894   5
   0  -9   6 102.406 62.9073   5
   0  -9   6 59.1521 25.8087   6
   0  -9   6 82.7625 32.4601   4
   0  -9   5 1005.05 85.9166   4
   0  -9   5 1042.83 80.7595   6
   0  -9   5 946.033 125.446   5
   0  -9   4 468.517 59.6553   4
   0  -9   4 484.393 91.3533   5
   0  -9   4 514.790 58.7597   6
   0  -9   3 135.758 42.7761   4
   0  -9   3 356.600 79.9525   5
   0  -9   3 262.767 46.4545   6
   0  -9   2-1.28627 25.8726   6
   0  -9   2-6.13564 22.5878   4
   0  -9   2 45.0811 56.4854   5
   0  -9   1 99.5861 33.0073   6
   0  -9   1 171.822 66.8982   5
   0  -9   1 121.917 35.0238   4
   0  -9   0 75.2345 51.3114   5
   0  -9   0 99.3002 35.1489   6
   0  -9   0 121.733 30.8169   4
   0  -9  -1 471.149 84.7268   5
   0  -9  -1 406.550 49.7396   4
   0  -9  -1 423.763 66.0480   6
   0  -9  -2 307.691 56.4006   6
   0  -9  -2 311.617 44.8981   4
   0  -9  -2 239.697 64.0036   5
   0  -9  -3 707.753 83.8049   6
   0  -9  -3 661.896 60.0084   4
   0  -9  -3 705.658 96.1133   5
   0  -9  -4 424.587 74.4218   6
   0  -9  -4 475.275 50.5078   4
   0  -9  -4 397.110 81.8711   5
   0  -9  -5 18.8276 20.8427   4
   0  -9  -5-23.0599 46.9467   5
   0  -9  -5 15.3264 37.7987   6
   0  -9  -6 2.81891 18.8946   4
   0  -9  -6 27.0005 54.7300   5
   0  -9  -6 14.5073 35.5534   6
   0  -9  -7 87.9189 26.8981   1
   0  -9  -7 219.956 56.6146   6
   0  -9  -7 135.926 28.5506   4
   0  -9  -7 120.001 54.8111   5
   0  -9  -8 300.528 66.1748   6
   0  -9  -8 162.069 30.1491   4
   0  -9  -8 150.958 38.1154   1
   0  -9  -8 178.056 56.9355   5
   0  -9  -9 101.333 36.5119   1
   0  -9  -9-8.82505 41.4417   5
   0  -9  -9 26.7485 42.9827   6
   0  -9  -9 61.5606 25.6072   4
   0  -9 -10 143.072 36.7085   1
   0  -9 -10 96.3644 45.3245   5
   0  -9 -10 101.235 58.1989   6
   0  -9 -11 76.7615 28.3914   1
   0  -9 -11 114.168 49.0483   6
   0  -9 -11 60.9297 41.1674   5
   0  -9 -12 51.0106 30.3647   1
   0  -9 -12 82.7561 48.4501   6
   0  -9 -12-26.7721 43.3095   5
   0  -9 -13 125.466 44.8143   5
   0  -9 -13 261.612 69.3391   6
   0  -9 -14 252.551 54.3614   5
   0  -9 -14 227.998 69.5590   6
   0  -9 -15-23.5284 37.4043   5
   0  -9 -15-18.6221 47.8102   6
   0  -9 -16 170.239 56.9459   6
   0  -9 -17 20.1545 44.2254   6
   0  -9 -18 19.3019 45.7864   6
   0  -9 -19 41.1027 53.2712   6
   0  -9 -20 871.116 125.340   6
   0  -9 -21 48.3495 44.3079   6
   0  -9 -22 99.5475 52.5631   6
   0  10 -25-51.5988 51.3314   4
   0 -10  25 115.581 77.0278   5
   0 -10  24 180.917 82.3280   5
   0  10 -24 264.389 78.3179   4
   0  10 -23 404.157 91.3354   4
   0 -10  23 268.462 81.4657   5
   0 -10  22 375.434 100.078   5
   0  10 -22 295.831 71.0786   4
   0 -10  21-7.06770 61.5769   5
   0  10 -21 28.7924 48.4629   4
   0  10 -20 430.744 87.9646   4
   0 -10  20 376.775 91.6777   5
   0 -10  19 156.367 73.6726   5
   0  10 -19 164.534 69.8153   4
   0  10 -18 484.229 85.5835   4
   0 -10  18 627.094 124.450   5
   0 -10  17 81.8823 60.2746   5
   0  10 -17 165.377 58.6061   4
   0 -10  16 775.915 123.357   5
   0 -10  15 542.613 108.012   5
   0 -10  14 1579.62 171.221   5
   0 -10  13 307.040 82.6224   5
   0 -10  12 274.288 91.8906   5
   0 -10  11 661.083 111.851   5
   0 -10  10 42.9083 55.1325   5
   0 -10   9 360.625 96.5235   5
   0 -10   9 256.716 35.8815   6
   0 -10   8 1355.39 150.142   5
   0 -10   8 1205.06 75.8715   6
   0 -10   7 2528.05 116.699   6
   0 -10   7 2658.31 201.149   5
   0 -10   6 1138.27 82.5339   6
   0 -10   6 1233.38 144.018   5
   0 -10   6 888.655 85.3537   4
   0 -10   5 33.9262 25.7526   6
   0 -10   5-53.2720 28.4912   4
   0 -10   5 24.7508 57.6340   5
   0 -10   4 332.297 51.2500   4
   0 -10   4 397.867 91.2495   5
   0 -10   4 400.440 56.9501   6
   0 -10   3 1003.11 85.0230   4
   0 -10   3 1100.94 128.286   5
   0 -10   3 1085.91 92.6542   6
   0 -10   2 485.403 66.9006   6
   0 -10   2 353.635 85.4414   5
   0 -10   2 410.370 57.0665   4
   0 -10   1 130.237 61.6192   5
   0 -10   1 241.665 55.5819   6
   0 -10   1 237.146 42.7087   4
   0 -10   0 1576.00 148.070   5
   0 -10   0 1644.41 123.340   6
   0 -10  -1 163.341 49.9861   6
   0 -10  -1 113.565 60.5132   5
   0 -10  -2 26.0775 30.8873   6
   0 -10  -2 46.4810 53.3593   5
   0 -10  -3 44.3730 36.8158   6
   0 -10  -3 71.2225 56.7202   5
   0 -10  -4 403.371 87.2672   5
   0 -10  -4 361.106 65.3909   6
   0 -10  -5 1245.69 127.660   5
   0 -10  -5 1205.20 119.012   6
   0 -10  -6-32.6250 45.3688   5
   0 -10  -6 66.7504 47.2766   6
   0 -10  -7 53.6652 44.3341   5
   0 -10  -7 28.8808 44.8060   6
   0 -10  -8 707.311 98.3687   6
   0 -10  -8 587.973 86.0252   5
   0 -10  -9 991.267 118.119   6
   0 -10  -9 928.241 104.949   5
   0 -10 -10 107.452 52.7600   6
   0 -10 -10 81.4523 52.3647   5
   0 -10 -11 20.9046 37.3291   5
   0 -10 -11-42.3444 46.8089   6
   0 -10 -12 87.5339 40.0118   5
   0 -10 -12 7.13525 45.6819   6
   0 -10 -13 98.3950 43.7034   5
   0 -10 -13 100.367 52.8777   6
   0 -10 -14-22.3888 37.7382   5
   0 -10 -14 74.3590 55.4366   6
   0 -10 -15 17.6770 32.0258   5
   0 -10 -15-14.9524 43.9831   6
   0 -10 -16 492.698 95.7468   6
   0 -10 -17-105.375 67.2560   6
   0 -10 -18 97.1600 55.7446   6
   0 -10 -19 148.617 68.2509   6
   0  11 -23 24.7353 44.0253   4
   0  11 -22-69.0019 60.6406   4
   0 -11  18 80.4398 66.0452   5
   0 -11  17 85.0927 75.3130   5
   0 -11  16 907.777 138.271   5
   0 -11  15-47.3086 70.2285   5
   0 -11  14 82.7988 64.3445   5
   0 -11  13 68.1228 61.6031   5
   0 -11  12-31.6368 55.6584   5
   0 -11  11 273.593 86.2108   5
   0 -11  10 253.785 84.0993   5
   0 -11   9-37.7339 55.8597   5
   0 -11   8 388.309 98.7205   5
   0 -11   7 119.982 76.4169   5
   0 -11   6-12.4872 56.7866   5
   0 -11   5-21.6595 25.3956   6
   0 -11   5-37.8614 58.4315   5
   0 -11   4 50.0268 27.1139   6
   0 -11   4 49.3094 72.3201   5
   0 -11   3 24.4147 25.8173   6
   0 -11   3 54.3488 63.6980   5
   0 -11   2 93.2108 35.2438   6
   0 -11   2 55.1661 57.0531   5
   0 -11   1-69.5864 40.2028   6
   0 -11   1 68.5055 60.1939   5
   0 -11   0 183.992 72.8458   5
   0 -11   0 111.047 40.5912   6
   0 -11  -1 90.4170 39.9215   6
   0 -11  -1 139.619 60.6348   5
   0 -11  -2 378.384 67.2193   6
   0 -11  -2 291.994 74.1171   5
   0 -11  -3 150.206 59.5365   5
   0 -11  -3 246.176 58.4817   6
   0 -11  -4 57.7891 57.1442   5
   0 -11  -4 55.8021 39.4344   6
   0 -11  -5-95.5578 52.5564   6
   0 -11  -5 33.9194 50.2301   5
   0 -11  -6 112.510 53.8547   5
   0 -11  -6 132.406 50.2577   6
   0 -11  -7-7.66100 41.6910   5
   0 -11  -7-61.6989 48.1136   6
   0 -11  -8 145.625 50.3155   6
   0 -11  -8 205.684 58.8389   5
   0 -11  -9 13.9495 39.9295   6
   0 -11  -9-50.0196 40.5798   5
   0 -11 -10-51.2443 44.7356   6
   0 -11 -10-72.3970 50.7298   5
   0 -11 -11 12.8085 35.8600   5
   0 -11 -11 148.120 59.1124   6
   0 -11 -12-44.7062 40.8308   5
   0 -11 -12-80.1738 52.9555   6
   0 -11 -13 163.090 52.6217   5
   0 -11 -13 182.706 65.5796   6
   0 -11 -14-6.30970 43.7039   6
   0 -11 -15 217.900 66.0311   6
   0 -12  10 393.928 103.610   5
   0 -12   9 241.402 87.3948   5
   0 -12   8-107.011 56.3198   5
   0 -12   7 234.429 73.1588   5
   0 -12   6 92.8759 71.2461   5
   0 -12   5 245.556 77.9696   5
   0 -12   4 143.718 73.7387   5
   0 -12   3 58.4343 54.1560   5
   0 -12   2 1578.91 162.364   5
   0 -12   1 362.485 87.6143   5
   0 -12   0 71.1605 37.4038   6
   0 -12   0-63.2892 58.4832   5
   0 -12  -1 102.067 66.3458   5
   0 -12  -1 66.2896 39.4979   6
   0 -12  -2 39.0472 55.3255   5
   0 -12  -2-21.6866 30.3530   6
   0 -12  -3 38.3351 31.3972   6
   0 -12  -3-27.0035 50.2916   5
   0 -12  -4 44.5811 46.3062   5
   0 -12  -4 69.9916 44.9586   6
   0 -12  -5 86.6033 41.7377   6
   0 -12  -5-87.9745 64.9911   5
   0 -12  -6 35.1569 49.8436   5
   0 -12  -6 26.9385 36.7113   6
   0 -12  -7 1107.54 121.916   6
   0 -12  -7 1214.91 125.321   5
   0 -12  -8 11.3225 42.0366   6
   0 -12  -8-26.5906 49.9824   5
   0 -12  -9 691.414 94.8231   5
   0 -12  -9 821.504 107.266   6
   0 -12 -10 53.8564 45.3957   5
   0 -12 -10 67.5103 50.2013   6
   0 -12 -11-4.54770 40.8280   5
   0 -12 -11 24.3344 37.2073   6
   0 -12 -12 35.4885 37.7659   6
   0 -13  -4 1.30549 50.4438   5
   0 -13  -5 155.071 55.8893   5
   0 -13  -6 98.1904 54.4125   5
   1 -13  -8-167.984 60.9668   5
   1 -13  -8-68.4036 47.2269   6
   1 -13  -7-27.4194 49.1597   5
   1 -13  -7-14.5238 35.6888   6
   1 -13  -6 16.6651 40.8549   6
   1 -13  -6-74.9738 53.7823   5
   1 -13  -5-129.210 50.8523   6
   1 -13  -5 9.50159 50.5815   5
   1 -13  -4-27.8980 62.5495   5
   1 -13  -3-74.9818 70.3385   5
   1 -13  -2-102.659 67.2497   5
   1 -13  -1-17.6610 55.3139   5
   1 -13   0 88.0309 64.2042   5
   1 -13   1-43.6292 53.9569   5
   1 -12 -13 211.243 73.8216   6
   1 -12 -12 4.25172 42.9771   6
   1 -12 -11-26.5879 42.7709   5
   1 -12 -11 17.7473 45.5903   6
   1 -12 -10 177.573 57.7012   5
   1 -12 -10 372.442 82.1795   6
   1 -12  -9 27.4744 36.1153   6
   1 -12  -9 48.6365 43.6415   5
   1 -12  -8 320.724 72.3588   5
   1 -12  -8 233.137 59.6408   6
   1 -12  -7-53.1557 45.9775   6
   1 -12  -7-5.84668 45.7908   5
   1 -12  -6 714.079 95.9350   6
   1 -12  -6 672.560 99.6654   5
   1 -12  -5 66.2085 38.0036   6
   1 -12  -5 136.045 61.0358   5
   1 -12  -4 37.0466 35.5156   6
   1 -12  -4 23.8400 52.7466   5
   1 -12  -3 34.8384 45.5057   6
   1 -12  -3 150.667 65.8652   5
   1 -12  -2-135.187 67.0584   5
   1 -12  -2-3.58096 39.2118   6
   1 -12  -1 562.048 103.139   5
   1 -12  -1 509.080 77.0094   6
   1 -12   0-1.75131 33.6394   6
   1 -12   0 80.8712 62.5257   5
   1 -12   1-20.7904 53.9106   5
   1 -12   1 45.9622 32.4197   6
   1 -12   2-8.58673 51.5916   5
   1 -12   3 1537.05 163.864   5
   1 -12   4 34.8191 68.9582   5
   1 -12   5 102.567 59.6038   5
   1 -12   6 129.541 65.5705   5
   1 -12   7-18.2843 58.4801   5
   1 -12   8-30.1290 62.1671   5
   1 -12   9 238.402 87.4450   5
   1 -12  10 549.503 111.402   5
   1 -12  11 67.3734 65.2999   5
   1 -12  12 57.2374 67.7989   5
   1 -11 -16 18.9367 58.4988   6
   1 -11 -15 183.174 65.3724   6
   1 -11 -14-21.6652 40.2518   6
   1 -11 -13 145.208 59.7754   6
   1 -11 -13 271.202 56.6337   5
   1 -11 -12-0.53726 41.5019   6
   1 -11 -12 9.57253 38.4414   5
   1 -11 -11 108.381 50.3590   5
   1 -11 -11-4.17068 43.2488   6
   1 -11 -10-78.8961 54.2014   6
   1 -11 -10-11.6443 38.0029   5
   1 -11  -9 141.787 57.0910   5
   1 -11  -9 269.053 65.4347   6
   1 -11  -8 19.6137 41.0581   5
   1 -11  -8-35.4612 40.5689   6
   1 -11  -7 336.769 72.3787   6
   1 -11  -7 283.029 69.7592   5
   1 -11  -6 33.2703 39.6326   6
   1 -11  -6 9.94862 41.3492   5
   1 -11  -5 169.818 63.8693   5
   1 -11  -5-21.8019 45.5914   6
   1 -11  -4 298.783 71.1654   5
   1 -11  -4 344.502 66.7144   6
   1 -11  -3-21.2436 51.9432   5
   1 -11  -3 40.0682 37.8147   6
   1 -11  -2 210.171 54.3426   6
   1 -11  -2 211.225 68.9711   5
   1 -11  -1 139.186 58.2565   5
   1 -11  -1 177.526 50.4810   6
   1 -11   0 41.3479 50.1563   5
   1 -11   0 76.3891 38.5505   6
   1 -11   1-43.2140 34.7835   6
   1 -11   1-144.002 74.6112   5
   1 -11   2 55.9370 61.9269   5
   1 -11   2-42.3607 38.8098   6
   1 -11   3 220.094 79.8495   5
   1 -11   3 140.119 37.4827   6
   1 -11   4 559.954 66.7338   6
   1 -11   4 641.862 106.187   5
   1 -11   5 97.3449 63.2111   5
   1 -11   5 142.572 34.8081   6
   1 -11   6-10.6378 66.9532   5
   1 -11   6-17.5664 29.1528   6
   1 -11   7 107.137 70.1219   5
   1 -11   8 176.807 68.9758   5
   1 -11   9 266.741 85.9104   5
   1 -11  10 352.104 94.7845   5
   1 -11  11 54.8525 68.3662   5
   1 -11  12 873.319 131.985   5
   1 -11  13 26.2928 61.8824   5
   1 -11  14-25.1776 69.5577   5
   1 -11  15 265.827 87.9863   5
   1 -11  16 399.232 96.7056   5
   1 -11  17 400.005 98.3387   5
  -1  11 -17 457.259 77.4777   4
   1 -11  18 8.87516 66.2304   5
  -1  11 -18 38.6471 39.2308   4
   1 -11  19 136.077 88.1556   5
  -1  11 -19 80.7950 55.1919   4
  -1  11 -20 101.737 47.9548   4
  -1  11 -21 140.977 60.4679   4
  -1  11 -22 37.4596 46.1909   4
  -1  11 -23 94.2270 57.6580   4
  -1  11 -24 75.3912 60.9731   4
   1 -10 -20 404.607 91.2791   6
   1 -10 -19 345.766 83.4867   6
   1 -10 -18 43.3070 50.1925   6
   1 -10 -17 108.014 60.8757   6
   1 -10 -16 438.464 92.9653   6
   1 -10 -16 241.118 50.8488   5
   1 -10 -15 408.640 63.3209   5
   1 -10 -15 369.328 80.6544   6
   1 -10 -14 58.3461 39.6485   5
   1 -10 -14-104.498 63.0360   6
   1 -10 -13-33.4300 44.9851   5
   1 -10 -13-20.8455 43.9625   6
   1 -10 -12-24.6781 41.3055   6
   1 -10 -12 4.27900 36.7885   5
   1 -10 -11 37.9052 44.0095   5
   1 -10 -11 14.9263 38.4390   6
   1 -10 -10 58.9266 36.6641   6
   1 -10 -10 116.136 50.6143   5
   1 -10  -9-35.6839 45.1700   6
   1 -10  -9 23.6646 42.5054   5
   1 -10  -8 506.186 83.8770   6
   1 -10  -8 780.356 94.6527   5
   1 -10  -7 672.778 91.5426   5
   1 -10  -7 647.059 91.3841   6
   1 -10  -6-33.9588 47.1545   5
   1 -10  -6 74.8982 40.4970   6
   1 -10  -5 78.0175 39.4459   6
   1 -10  -5 153.760 57.5063   5
   1 -10  -4 55.3695 35.2835   6
   1 -10  -4 39.5529 48.7904   5
   1 -10  -3 262.878 68.6659   5
   1 -10  -3 158.777 47.4472   6
   1 -10  -2 101.928 38.9774   6
   1 -10  -2 87.2930 60.3830   5
   1 -10  -1 350.367 80.2892   5
   1 -10  -1 309.177 60.1029   6
   1 -10   0 709.825 80.9542   6
   1 -10   0 691.058 60.6740   4
   1 -10   0 633.949 100.458   5
   1 -10   1 287.384 61.0021   6
   1 -10   1 177.229 34.0636   4
   1 -10   1 186.611 68.4739   5
   1 -10   2 294.667 43.9246   4
   1 -10   2 325.206 81.8664   5
   1 -10   2 292.154 51.1583   6
   1 -10   3 210.107 46.3995   6
   1 -10   3 136.756 33.7022   4
   1 -10   3 162.258 61.4481   5
   1 -10   4-25.3509 24.5514   6
   1 -10   4-30.4358 56.1400   5
   1 -10   4-18.1709 22.4396   4
   1 -10   5 1254.09 92.0773   4
   1 -10   5 1169.55 88.4388   6
   1 -10   5 1423.74 148.571   5
   1 -10   6 37.7347 31.9147   4
   1 -10   6 45.1139 62.7477   5
   1 -10   6 19.9882 23.7346   6
   1 -10   7 191.604 86.0353   5
   1 -10   7 127.679 32.1938   4
   1 -10   7 165.988 36.6588   6
   1 -10   8-15.8552 34.2153   4
   1 -10   8-8.13654 59.1907   5
   1 -10   8 26.9576 18.2008   6
   1 -10   9 2250.10 189.557   5
   1 -10   9 2443.44 94.2710   6
   1 -10  10 67.7251 58.8224   5
   1 -10  11 47.4518 62.7249   5
   1 -10  12 347.591 94.6366   5
   1 -10  13-82.6843 68.5888   5
  -1  10 -13 61.4752 39.5799   4
   1 -10  14 437.763 105.784   5
  -1  10 -14 196.849 58.3775   4
   1 -10  15 438.192 100.297   5
  -1  10 -15 502.658 83.4408   4
   1 -10  16 468.411 98.8151   5
  -1  10 -16 443.012 79.6033   4
  -1  10 -17 104.895 48.5493   4
   1 -10  17 169.989 79.8637   5
  -1  10 -18 320.372 73.9574   4
   1 -10  18 279.235 86.0626   5
  -1  10 -19 127.291 53.1347   4
   1 -10  19 244.947 94.9527   5
   1 -10  20-115.807 71.0603   5
  -1  10 -20-0.17251 49.9660   4
   1 -10  21 79.3270 65.1805   5
  -1  10 -21 187.209 68.7940   4
   1 -10  22 98.7317 61.4581   5
  -1  10 -22 40.8862 55.9413   4
  -1  10 -23 76.3338 47.5220   4
   1 -10  23 21.4665 58.4319   5
   1 -10  24 265.472 88.7984   5
  -1  10 -24 315.511 85.3992   4
   1 -10  25-28.0259 77.2251   5
  -1  10 -25 33.9080 47.3901   4
  -1  10 -26 431.989 89.3249   4
   1  -9 -23-33.7994 50.3957   6
   1  -9 -22 118.996 58.1767   6
   1  -9 -21 4.58127 59.7711   6
   1  -9 -20 29.9092 45.0930   6
   1  -9 -19-1.88421 43.4472   6
   1  -9 -18 319.546 82.1113   6
   1  -9 -17 5.59348 29.5445   5
   1  -9 -17-6.94245 24.3399   3
   1  -9 -17-59.6812 60.2634   6
   1  -9 -16 28.3845 21.4601   3
   1  -9 -16 106.706 51.3011   6
   1  -9 -16 134.769 40.4199   5
   1  -9 -15 138.180 58.2987   6
   1  -9 -15 211.238 39.0430   3
   1  -9 -15 292.157 56.4244   5
   1  -9 -14 54.3143 27.6183   3
   1  -9 -14 45.9064 36.9228   5
   1  -9 -14 72.4254 47.6759   6
   1  -9 -13 61.1249 42.5608   5
   1  -9 -13 24.9573 29.1816   1
   1  -9 -13 21.3052 46.0782   6
   1  -9 -13 12.4969 20.4000   3
   1  -9 -12 40.1033 27.4824   1
   1  -9 -12-5.19254 47.2949   6
   1  -9 -12-15.7379 17.6842   3
   1  -9 -12-13.5628 37.8471   5
   1  -9 -11 129.827 50.9966   5
   1  -9 -11 151.250 25.7593   3
   1  -9 -11 140.549 34.4271   1
   1  -9 -11 14.0346 52.0550   6
   1  -9 -10-17.1418 42.8480   6
   1  -9 -10 2.81971 24.0053   1
   1  -9 -10-43.6484 42.6218   5
   1  -9 -10 0.33519 12.0737   3
   1  -9  -9 12.0335 37.4878   5
   1  -9  -9 78.0027 51.8887   6
   1  -9  -9 16.0505 22.9808   1
   1  -9  -9 20.5044 12.9292   4
   1  -9  -9 13.8627 10.1451   3
   1  -9  -8 15.5961 14.0010   4
   1  -9  -8 19.3692 37.9934   5
   1  -9  -8-3.31448 38.4342   6
   1  -9  -8-11.0964 20.1576   1
   1  -9  -7 21.1171 15.3208   4
   1  -9  -7 0.34959 18.8862   1
   1  -9  -7 0.67508 35.6494   5
   1  -9  -7 20.3530 38.1729   6
   1  -9  -6 10.2034 37.8635   5
   1  -9  -6 24.3784 14.2588   4
   1  -9  -6 69.1668 42.0296   6
   1  -9  -6 23.1962 23.0540   1
   1  -9  -5 11.0831 16.4537   1
   1  -9  -5 1.30703 16.0715   4
   1  -9  -5-4.78069 42.3959   5
   1  -9  -5-23.4489 34.2155   6
   1  -9  -4-47.0018 39.0285   6
   1  -9  -4 7.95396 15.8578   4
   1  -9  -4-16.5993 40.3753   5
   1  -9  -3 204.670 51.1204   6
   1  -9  -3 208.219 62.2568   5
   1  -9  -3 215.426 34.8195   4
   1  -9  -2 125.102 28.2384   4
   1  -9  -2 137.615 41.5705   6
   1  -9  -2 94.9814 52.9277   5
   1  -9  -1-36.1031 53.9512   5
   1  -9  -1-20.9024 33.7854   6
   1  -9  -1 40.8318 22.7974   4
   1  -9   0-4.83558 18.0916   4
   1  -9   0 11.3785 46.3455   5
   1  -9   0-29.2384 31.8145   6
   1  -9   1 96.1759 56.5972   5
   1  -9   1 91.5349 39.9584   6
   1  -9   1 24.5002 23.0996   4
   1  -9   2 22.8910 47.1684   5
   1  -9   2 16.5383 29.4530   6
   1  -9   2 32.7072 23.5808   4
   1  -9   3 121.066 29.8043   4
   1  -9   3 70.8570 54.8579   5
   1  -9   3 150.905 38.4277   6
   1  -9   4 0.07386 27.0727   6
   1  -9   4-15.5738 50.2272   5
   1  -9   4 27.6026 23.1378   4
   1  -9   5 103.320 33.6121   6
   1  -9   5 83.0609 58.2323   5
   1  -9   5 19.1717 29.0215   4
   1  -9   6 112.369 59.6477   5
   1  -9   6 153.268 34.0199   6
   1  -9   6 112.319 30.9722   4
   1  -9   7 882.461 117.088   5
   1  -9   7 1061.96 70.7770   6
   1  -9   7 1048.28 87.3215   4
   1  -9   8 626.442 49.8357   6
   1  -9   8 535.194 93.1915   5
   1  -9   8 549.357 66.0291   4
  -1   9  -9 12.5371 27.3423   4
   1  -9   9 0.82677 13.8863   6
   1  -9   9-1.11833 55.0112   5
  -1   9  -9-5.23435 7.75986   3
   1  -9   9-47.3895 33.7922   4
   1  -9  10 349.918 30.7016   6
  -1   9 -10 356.473 59.5943   4
   1  -9  10 381.205 57.2304   4
   1  -9  10 179.835 71.2109   5
  -1   9 -10 362.546 32.3736   3
  -1   9 -11 38.7995 37.4916   4
   1  -9  11 5.14513 62.1957   5
  -1   9 -11-5.21180 14.1056   3
   1  -9  11 21.7975 28.7082   4
   1  -9  11 3.16379 7.35218   6
  -1   9 -12 216.830 32.5070   3
   1  -9  12 178.443 70.1388   5
  -1   9 -12 154.888 48.0817   4
   1  -9  12 117.094 41.3418   4
  -1   9 -13 314.436 42.3165   3
   1  -9  13 382.534 92.0514   5
  -1   9 -13 290.671 62.2817   4
  -1   9 -14 108.516 36.1874   3
   1  -9  14 141.801 68.1986   5
  -1   9 -14 87.8734 41.7813   4
  -1   9 -15 115.813 31.0892   3
   1  -9  15 131.972 73.5130   5
  -1   9 -15 78.9613 41.0399   4
   1  -9  16 88.4883 64.6328   5
  -1   9 -16-12.3967 50.5192   4
  -1   9 -16-24.3083 27.2489   3
  -1   9 -17 6.37476 37.9780   4
   1  -9  17 106.338 67.8123   5
  -1   9 -18-7.06729 42.2634   4
   1  -9  18-41.0345 70.3042   5
   1  -9  19-29.1207 55.7506   5
  -1   9 -19-33.1883 43.7860   4
   1  -9  20 150.698 66.3162   5
  -1   9 -20 155.876 61.2693   4
  -1   9 -21 30.2679 45.0512   4
   1  -9  21-20.8773 60.7243   5
  -1   9 -22 286.505 76.0935   4
   1  -9  22 359.973 97.4150   5
  -1   9 -23 124.563 64.5991   4
   1  -9  23 267.375 86.0041   5
  -1   9 -24 340.149 82.8720   4
   1  -9  24 351.961 90.5333   5
  -1   9 -25 361.371 85.8456   4
   1  -9  25 370.866 88.9008   5
   1  -9  26 22.3558 63.7957   5
  -1   9 -26-49.7743 46.2104   4
  -1   9 -27-34.7888 54.3948   4
   1  -9  27-85.8668 69.3605   5
   1  -9  28 756.185 126.179   5
  -1   9 -28 438.493 98.2366   4
   1  -9  29 123.278 68.8137   5
   1  -9  30 82.4942 56.7602   5
   1  -8 -26 338.309 90.8054   6
   1  -8 -25 10.9507 51.4670   6
   1  -8 -24 25.4031 51.9027   6
   1  -8 -23 39.7000 47.0206   6
   1  -8 -22 125.522 64.5128   6
   1  -8 -21 260.715 77.3714   6
   1  -8 -20-38.3458 64.9078   6
   1  -8 -19 507.594 96.5705   6
   1  -8 -18 204.580 30.8593   4
   1  -8 -18 226.908 74.9633   6
   1  -8 -18 144.814 44.2915   3
   1  -8 -17 379.477 84.5183   6
   1  -8 -17 303.866 44.6528   5
   1  -8 -17 313.421 53.5496   3
   1  -8 -16 51.7174 34.2920   5
   1  -8 -16 30.7943 35.1710   1
   1  -8 -16 16.5767 26.3483   3
   1  -8 -16 21.2881 40.2507   6
   1  -8 -15 343.387 82.4794   6
   1  -8 -15 368.282 55.3629   5
   1  -8 -15 286.689 47.9892   3
   1  -8 -15 336.362 60.0547   1
   1  -8 -14 1921.38 131.103   1
   1  -8 -14 1790.52 110.151   5
   1  -8 -14 1758.63 102.023   3
   1  -8 -14 1937.70 160.223   6
   1  -8 -13-12.3635 33.9187   1
   1  -8 -13-25.7587 32.3821   5
   1  -8 -13 15.3001 43.8773   6
   1  -8 -13 11.5073 23.5972   3
   1  -8 -12 1287.31 98.6486   5
   1  -8 -12 1152.99 76.4242   3
   1  -8 -12 1166.90 95.9064   1
   1  -8 -12 1062.80 56.7732   4
   1  -8 -12 1147.77 122.400   6
   1  -8 -11 1289.86 101.685   5
   1  -8 -11 1410.82 105.041   1
   1  -8 -11 1364.80 80.3419   3
   1  -8 -11 1324.09 63.4979   4
   1  -8 -11 1541.46 137.798   6
   1  -8 -10 1093.75 57.0936   4
   1  -8 -10 1048.60 66.5577   3
   1  -8 -10 1063.51 88.1187   1
   1  -8 -10 1137.02 98.9586   5
   1  -8 -10 1142.24 118.474   6
   1  -8  -9 843.458 75.4245   1
   1  -8  -9 802.404 55.6920   3
   1  -8  -9 853.309 51.2558   4
   1  -8  -9 755.114 84.5181   5
   1  -8  -9 951.090 104.057   6
   1  -8  -8 65.7408 30.0527   1
   1  -8  -8 41.6757 17.1461   3
   1  -8  -8 9.37311 35.3658   5
   1  -8  -8 74.5301 20.1842   4
   1  -8  -8 87.8064 42.8027   6
   1  -8  -7 1836.28 76.5988   4
   1  -8  -7 1753.30 65.5661   3
   1  -8  -7 1756.53 99.3004   1
   1  -8  -7 1715.00 124.020   5
   1  -8  -7 1855.47 136.067   6
   1  -8  -6 3.25073 43.5516   5
   1  -8  -6-2.53820 14.4383   4
   1  -8  -6 7.77319 23.8765   1
   1  -8  -6 13.1843 41.1655   6
   1  -8  -5 129.978 52.9624   5
   1  -8  -5 84.5770 38.8546   6
   1  -8  -5 104.467 21.1636   4
   1  -8  -5 65.4013 22.3271   1
   1  -8  -4 646.223 49.0513   4
   1  -8  -4 604.606 49.9874   1
   1  -8  -4 536.154 73.2010   6
   1  -8  -4 525.413 74.4880   5
   1  -8  -3 618.036 46.8061   1
   1  -8  -3 634.558 78.0733   6
   1  -8  -3 688.614 52.2098   4
   1  -8  -3 678.556 92.1644   5
   1  -8  -2 1090.11 96.7425   6
   1  -8  -2 1013.38 102.928   5
   1  -8  -2 1076.69 67.6422   4
   1  -8  -1 227.716 47.5639   6
   1  -8  -1 281.276 70.1432   5
   1  -8  -1 182.488 32.8088   4
  -1   8   0 76.4728 42.3311   2
   1  -8   0 196.801 35.3817   4
   1  -8   0 164.020 43.1245   6
   1  -8   0 215.422 66.4622   5
  -1   8  -1 162.715 60.8754   2
   1  -8   1 126.773 33.8416   4
   1  -8   1 105.249 58.6351   5
   1  -8   1 118.416 40.7499   6
   1  -8   2 243.391 66.0133   5
  -1   8  -2 280.075 69.9022   2
   1  -8   2 302.360 51.0220   6
   1  -8   2 295.070 42.8634   4
  -1   8  -3 969.318 107.151   2
   1  -8   3 1379.96 88.1353   4
   1  -8   3 1144.25 117.267   5
   1  -8   3 1135.74 83.3113   6
   1  -8   4 457.713 55.5082   4
   1  -8   4 435.195 51.5210   6
   1  -8   4 371.557 78.5797   5
   1  -8   5 6195.88 189.626   4
   1  -8   5 5709.74 252.005   5
   1  -8   5 6408.57 179.466   6
   1  -8   6 123.093 31.5789   6
   1  -8   6 158.623 41.7311   4
  -1   8  -7 3301.04 77.0338   3
   1  -8   7 3434.81 150.742   4
   1  -8   7 3873.75 122.774   6
  -1   8  -7 3622.13 158.438   4
  -1   8  -8 3270.63 94.8812   3
   1  -8   8 3602.03 110.004   6
   1  -8   8 3267.50 149.426   4
  -1   8  -8 3471.59 156.902   4
  -1   8  -9 1775.93 79.3584   3
   1  -8   9 1719.92 111.900   4
  -1   8  -9 1801.30 117.516   4
   1  -8   9 1801.81 69.7905   6
  -1   8 -10 82.0937 25.3156   3
   1  -8  10 40.9833 28.9885   4
   1  -8  10 66.2382 15.2958   6
  -1   8 -10 67.7542 40.2473   4
   1  -8  11 97.5751 12.2733   6
  -1   8 -11 143.287 46.7302   4
  -1   8 -11 131.452 32.2817   3
   1  -8  11 159.228 44.2732   4
  -1   8 -12 50.8268 31.5613   4
  -1   8 -12 105.720 36.1923   3
   1  -8  12 55.2799 28.4831   4
  -1   8 -13 684.560 84.5257   4
  -1   8 -14 299.440 60.0504   4
  -1   8 -15 145.216 49.3903   4
  -1   8 -16 10.4525 9.32870   1
  -1   8 -16 5.23980 38.2101   4
  -1   8 -17 1460.36 128.251   4
  -1   8 -17 1451.64 62.4903   1
  -1   8 -18 52.2386 17.3322   1
  -1   8 -18 67.8167 39.6635   4
  -1   8 -19 104.330 25.5920   1
  -1   8 -19 87.7975 49.7980   4
  -1   8 -20 618.674 96.1886   4
  -1   8 -21 249.376 67.5942   4
  -1   8 -22 1394.79 138.523   4
  -1   8 -23 380.377 78.1722   4
  -1   8 -24 189.408 68.3414   4
  -1   8 -25 269.448 75.7532   4
  -1   8 -26 755.369 115.104   4
   1  -8  27 32.1042 52.4535   5
  -1   8 -27 60.6503 54.0968   4
   1  -8  28 171.311 67.0675   5
  -1   8 -28 129.837 60.6908   4
  -1   8 -29 864.405 122.711   4
   1  -8  29 809.157 128.248   5
  -1   8 -30 304.987 89.2282   4
   1  -8  30 254.962 78.6258   5
   1  -8  31-59.4280 70.8056   5
   1  -8  32 4.04391 65.1302   5
   1  -8  33 445.364 104.505   5
   1  -8  34-55.2075 67.4467   5
   1  -7 -29-12.3890 64.7887   6
   1  -7 -28 378.174 86.6068   6
   1  -7 -27-32.4960 42.4235   6
   1  -7 -26 117.459 61.9531   6
   1  -7 -25 263.746 76.8526   6
   1  -7 -24 207.588 69.8053   6
   1  -7 -23-15.3859 23.3410   4
   1  -7 -23 9.45459 47.5954   6
   1  -7 -22 274.544 71.2420   6
   1  -7 -22 384.310 49.8216   4
   1  -7 -21 190.437 66.8363   6
   1  -7 -21 182.155 36.5118   4
   1  -7 -20 31.9696 24.2583   4
   1  -7 -20 14.0787 44.7837   6
   1  -7 -19-23.9895 53.5243   6
   1  -7 -19 45.8867 21.0711   4
   1  -7 -18 488.229 90.4004   6
   1  -7 -17 536.747 90.5261   6
   1  -7 -17 366.039 63.7709   1
   1  -7 -17 350.800 55.5533   2
   1  -7 -16 2373.49 149.542   1
   1  -7 -16 2168.60 168.322   6
   1  -7 -16 1843.89 120.280   2
   1  -7 -16 2478.27 108.494   5
   1  -7 -15 31.2560 49.0653   6
   1  -7 -15 96.0491 37.9292   2
   1  -7 -15 95.9309 35.1995   5
   1  -7 -15 78.0246 41.7602   1
   1  -7 -14 546.373 70.8801   2
   1  -7 -14 648.030 95.0737   6
   1  -7 -14 488.343 55.8036   5
   1  -7 -14 394.565 60.6619   1
   1  -7 -13 2364.04 117.917   3
   1  -7 -13 2060.26 128.197   2
   1  -7 -13 2261.25 135.011   1
   1  -7 -13 2346.48 118.062   5
   1  -7 -13 2059.09 154.079   6
   1  -7 -12 398.106 58.9452   1
   1  -7 -12 377.631 58.6525   2
   1  -7 -12 356.385 53.6771   5
   1  -7 -12 428.043 81.2156   6
   1  -7 -12 466.025 53.5629   3
   1  -7 -11 88.5112 42.5266   2
   1  -7 -11 61.4710 51.9603   6
   1  -7 -11 86.1636 26.0132   3
   1  -7 -11 49.8193 25.6806   1
   1  -7 -11 57.7275 38.3586   5
   1  -7 -10 353.736 45.0004   3
   1  -7 -10 341.576 58.6950   5
   1  -7 -10 380.384 77.4007   6
   1  -7 -10 287.659 56.3281   1
   1  -7 -10 436.543 70.5613   2
   1  -7  -9 37.1876 37.6759   5
   1  -7  -9 20.9929 26.6494   2
   1  -7  -9 72.4997 29.7660   1
   1  -7  -9 30.8873 20.8075   3
   1  -7  -9 43.5988 44.0775   6
   1  -7  -9 50.5454 17.5743   4
   1  -7  -8 1321.14 113.526   6
   1  -7  -8 1227.00 66.6714   3
   1  -7  -8 1194.73 59.8101   4
  -1   7   8 1284.27 113.431   2
   1  -7  -8 1157.09 86.2248   1
   1  -7  -8 1351.98 111.672   2
   1  -7  -8 1130.07 93.8708   5
   1  -7  -7 142.237 24.5021   4
   1  -7  -7 139.054 46.7080   2
  -1   7   7 223.653 59.8644   2
   1  -7  -7 152.925 26.0086   3
   1  -7  -7 195.156 57.9092   6
   1  -7  -7 183.180 54.0635   5
   1  -7  -7 122.632 31.0671   1
   1  -7  -6 207.133 27.8403   4
   1  -7  -6 191.831 25.6218   3
   1  -7  -6 189.683 57.3021   6
   1  -7  -6 163.453 31.2481   1
   1  -7  -6 212.933 51.4154   2
  -1   7   6 279.072 70.0815   2
   1  -7  -6 199.859 53.6407   5
  -1   7   5 206.280 56.0613   2
   1  -7  -5 278.869 58.0026   6
   1  -7  -5 262.824 55.7619   2
   1  -7  -5 200.903 27.1802   4
   1  -7  -5 204.440 33.4893   1
   1  -7  -5 215.613 23.3384   3
   1  -7  -5 278.519 60.0129   5
   1  -7  -4 310.216 58.5735   6
   1  -7  -4 357.999 62.9282   2
   1  -7  -4 329.724 35.8839   4
   1  -7  -4 375.469 67.6374   5
   1  -7  -4 368.214 41.8973   1
  -1   7   4 315.035 67.7523   2
   1  -7  -4 266.130 21.0800   3
   1  -7  -3 719.018 80.9945   5
  -1   7   3 696.088 88.6509   2
   1  -7  -3 781.091 51.4627   4
   1  -7  -3 779.612 83.3007   6
   1  -7  -3 761.668 53.4637   1
   1  -7  -3 748.340 85.7617   2
   1  -7  -2-9.33296 34.8818   6
   1  -7  -2-1.72852 16.7429   4
  -1   7   2 7.02382 42.1720   2
   1  -7  -2 60.4642 43.0032   2
   1  -7  -2-2.88498 11.7649   1
   1  -7  -2-25.4012 44.5972   5
   1  -7  -1 927.295 84.2350   6
  -1   7   1 879.877 95.5397   2
   1  -7  -1 888.811 92.4731   5
   1  -7  -1 888.941 94.8658   2
   1  -7  -1 822.186 58.6449   4
   1  -7   0 762.943 57.9668   4
  -1   7   0 767.242 89.5131   2
   1  -7   0 753.995 74.2721   6
   1  -7   0 814.594 90.8964   2
   1  -7   0 746.501 92.1672   5
  -1   7  -1 46.7421 46.0267   2
   1  -7   1-6.70395 28.3373   6
   1  -7   1-26.3814 46.7676   5
   1  -7   1 32.9872 21.4681   4
   1  -7   1 60.3042 35.9458   2
   1  -7   2 544.708 77.4097   2
   1  -7   2 532.670 57.8934   6
  -1   7  -2 455.691 73.2459   2
   1  -7   2 477.612 49.4332   4
   1  -7   3 397.990 50.7841   6
   1  -7   3 358.099 47.0366   4
  -1   7  -3 395.559 74.2029   2
   1  -7   3 309.385 60.7311   2
  -1   7  -4 24.0671 36.0824   2
   1  -7   4 53.7785 22.8792   4
   1  -7   4 38.5854 39.1150   2
   1  -7   4 39.3850 25.0065   6
   1  -7   5 595.079 51.6368   6
   1  -7   5 529.966 74.8847   2
  -1   7  -5 700.133 86.7929   2
  -1   7  -5 540.208 31.1413   3
   1  -7   5 538.636 56.8802   4
   1  -7   6 24.7491 21.0963   6
   1  -7   6-8.10662 24.9033   4
  -1   7  -6-31.4026 42.1772   2
  -1   7  -6-11.7736 13.0307   3
   1  -7   6 42.6582 38.6707   2
   1  -7   7 1470.93 118.829   2
  -1   7  -7 1676.50 127.941   2
   1  -7   7 1579.95 100.635   4
  -1   7  -7 1616.52 70.8484   3
   1  -7   7 1755.64 74.7257   6
   1  -7   8 80.0062 41.5793   2
   1  -7   8 70.3188 16.8081   6
  -1   7  -8-29.1903 22.8408   4
  -1   7  -8 28.2184 46.2028   2
  -1   7  -8 101.277 28.5923   3
   1  -7   8 103.434 35.9419   4
  -1   7  -9 515.655 78.0464   2
  -1   7  -9 466.511 48.0934   3
   1  -7   9 477.637 31.6877   6
   1  -7   9 459.486 58.5496   4
   1  -7   9 487.775 69.9964   2
  -1   7  -9 523.633 65.0807   4
   1  -7  10 405.450 65.7781   2
   1  -7  10 425.805 60.5817   4
  -1   7 -10 372.409 58.2441   4
  -1   7 -10 410.948 72.8128   2
   1  -7  10 377.264 22.9174   6
   1  -7  11 23.9092 26.1541   4
   1  -7  11 12.9855 31.6695   2
  -1   7 -11 52.3698 32.5275   4
  -1   7 -12 495.804 65.5683   4
  -1   7 -12 313.402 19.5952   1
   1  -7  12 345.624 60.7208   2
   1  -7  12 408.021 58.2270   4
   1  -7  13 204.133 46.9769   2
  -1   7 -13 343.722 63.1150   4
  -1   7 -13 211.516 21.5197   1
  -1   7 -14 146.880 50.9791   4
  -1   7 -14 148.995 22.7622   1
   1  -7  14 145.336 40.8994   2
  -1   7 -15 1958.24 134.544   4
  -1   7 -15 2020.94 82.4011   1
   1  -7  15 1673.95 121.252   2
   1  -7  16 1038.91 95.5244   2
  -1   7 -16 1082.96 105.441   4
  -1   7 -16 1061.35 65.1314   1
  -1   7 -17 16.3872 17.4267   1
   1  -7  17 12.6160 26.7335   2
  -1   7 -17-6.42891 38.6929   4
  -1   7 -18 1.17061 19.9542   1
  -1   7 -18-16.8091 43.6364   4
   1  -7  18-13.2846 29.6572   2
  -1   7 -19 14.5980 20.5310   1
  -1   7 -19-8.70194 37.3293   4
   1  -7  19-16.2887 28.1680   2
  -1   7 -20 468.020 54.0728   1
   1  -7  20 444.601 63.2766   2
  -1   7 -20 572.744 90.7408   4
  -1   7 -21 141.333 64.6048   4
  -1   7 -21-6.27451 22.3271   1
  -1   7 -22 38.0775 41.3923   4
  -1   7 -22 136.842 37.0852   1
  -1   7 -23 160.211 39.5585   1
  -1   7 -23 68.4954 45.6599   4
  -1   7 -24 68.5194 32.4500   1
  -1   7 -24 36.7386 51.8599   4
  -1   7 -25-16.7151 44.1362   4
  -1   7 -26 154.946 61.3709   4
  -1   7 -27 35.1675 42.2128   4
  -1   7 -28 43.2116 48.3345   4
  -1   7 -29 102.111 54.7056   4
  -1   7 -30-29.0434 56.3818   4
   1  -7  31 99.3238 63.4317   5
  -1   7 -31-4.89274 45.8589   4
   1  -7  32 15.8143 56.1390   5
   1  -7  33 19.1467 55.8042   5
   1  -7  34-46.3732 64.7194   5
   1  -7  35 69.8858 62.5054   5
   1  -6 -31 252.399 77.5141   6
   1  -6 -30-10.6992 49.9467   6
   1  -6 -29 232.502 85.1144   6
   1  -6 -28 574.633 70.6168   4
   1  -6 -28 709.375 110.783   6
   1  -6 -27-27.7872 52.9619   6
   1  -6 -27 4.38643 28.5148   4
   1  -6 -26 25.5538 50.5624   6
   1  -6 -26 51.3096 29.5092   4
   1  -6 -25-28.9871 55.4004   6
   1  -6 -25-10.1993 26.1871   4
   1  -6 -24 29.0538 48.7464   6
   1  -6 -24-7.19075 24.9321   4
   1  -6 -23 328.305 51.6709   4
   1  -6 -23 266.871 88.0336   6
   1  -6 -22-29.0532 28.4421   4
   1  -6 -22 50.0036 51.1143   6
   1  -6 -21 326.761 79.3630   6
   1  -6 -21 403.020 53.5306   4
   1  -6 -20 53.0272 45.6289   6
   1  -6 -20 17.8636 22.0508   4
   1  -6 -19 90.4995 26.3315   4
   1  -6 -19 101.130 41.2908   6
   1  -6 -18 46.3237 22.5619   4
   1  -6 -18 63.0702 40.3391   1
   1  -6 -18-8.27659 56.2017   6
   1  -6 -17 14.3016 43.4909   6
   1  -6 -17 52.6744 46.3218   1
   1  -6 -16 234.850 66.1460   6
   1  -6 -16 214.839 39.3182   2
   1  -6 -16 261.736 56.8308   1
   1  -6 -15-65.7567 39.6898   1
   1  -6 -15-68.7872 54.6338   6
   1  -6 -15 7.44992 25.5726   5
   1  -6 -15-27.5383 24.5579   2
   1  -6 -14 357.815 53.3752   2
   1  -6 -14 317.782 71.6105   6
   1  -6 -14 368.026 61.4008   1
   1  -6 -14 414.441 47.6761   5
   1  -6 -13 1659.93 133.022   6
   1  -6 -13 1688.44 120.182   1
   1  -6 -13 1443.46 104.030   2
   1  -6 -13 1660.15 89.7375   5
   1  -6 -12 1028.04 91.4765   1
   1  -6 -12 1171.60 113.449   6
   1  -6 -12 1023.99 73.4559   5
   1  -6 -12 946.853 86.2182   2
   1  -6 -11 501.047 64.1401   2
   1  -6 -11 467.930 54.7162   5
   1  -6 -11 466.077 74.2290   6
  -1   6  11 419.874 65.5113   2
   1  -6 -11 452.261 63.4222   1
   1  -6 -10 371.892 56.3876   2
   1  -6 -10 320.198 61.4038   6
   1  -6 -10 352.741 54.1028   5
  -1   6  10 369.233 61.1058   2
   1  -6 -10 338.883 55.9490   1
  -1   6   9 1126.94 98.4319   2
   1  -6  -9 1225.99 91.6044   1
   1  -6  -9 1052.47 100.636   6
   1  -6  -9 1093.18 67.6334   3
   1  -6  -9 1125.06 82.1305   5
   1  -6  -9 1147.75 94.8813   2
   1  -6  -8 333.829 47.5590   1
  -1   6   8 337.360 60.3184   2
   1  -6  -8 375.303 39.6469   3
   1  -6  -8 367.403 65.9862   6
   1  -6  -8 400.052 54.1740   5
   1  -6  -8 316.813 54.5522   2
   1  -6  -7 1565.17 110.783   2
   1  -6  -7 1588.56 112.780   6
   1  -6  -7 1431.48 90.5729   1
   1  -6  -7 1390.83 67.4687   3
   1  -6  -7 1450.27 95.8390   5
  -1   6   7 1522.97 112.060   2
   1  -6  -7 1408.41 59.7288   4
   1  -6  -6 37.5703 34.8436   5
   1  -6  -6-0.44041 32.9999   6
   1  -6  -6 34.9386 16.7718   3
   1  -6  -6 35.1158 20.3729   1
   1  -6  -6 27.6768 14.2425   4
  -1   6   6 45.8823 39.4825   2
   1  -6  -6 59.8255 35.5522   2
   1  -6  -5 6704.93 207.807   5
   1  -6  -5 7050.31 175.856   1
   1  -6  -5 6975.40 129.857   4
   1  -6  -5 6995.07 222.621   6
   1  -6  -5 6865.42 131.572   3
  -1   6   5 6935.75 230.096   2
   1  -6  -5 6871.48 229.278   2
   1  -6  -4 3976.33 99.7636   4
   1  -6  -4 4183.70 166.093   5
   1  -6  -4 4035.90 166.255   6
   1  -6  -4 4213.33 129.890   1
   1  -6  -4 3964.08 91.8344   3
   1  -6  -4 4018.31 176.316   2
  -1   6   4 4025.53 178.980   2
   1  -6  -3 1497.65 105.838   5
   1  -6  -3 1570.62 103.633   6
   1  -6  -3 1541.67 65.8778   4
   1  -6  -3 1519.40 113.272   2
   1  -6  -3 1385.47 49.4953   3
  -1   6   3 1429.15 109.256   2
   1  -6  -3 1549.20 73.0392   1
   1  -6  -2 373.315 51.6734   6
   1  -6  -2 279.866 20.7795   3
   1  -6  -2 368.783 32.9397   1
   1  -6  -2 364.752 34.2521   4
   1  -6  -2 358.107 60.4246   5
   1  -6  -2 308.134 55.7188   2
   1  -6  -1 9.77866 14.6744   4
   1  -6  -1 27.1221 10.4040   1
   1  -6  -1 16.1882 28.8232   2
   1  -6  -1 23.4293 28.0557   6
   1  -6   0 1105.27 61.7281   4
   1  -6   0 1126.48 78.6778   6
   1  -6   0 1024.31 91.6194   2
   1  -6   1 744.823 52.9232   4
   1  -6   1 753.647 80.6018   2
   1  -6   1 733.482 63.4331   6
   1  -6   2 324.368 57.9625   2
   1  -6   2 326.489 36.7568   4
   1  -6   2 319.710 40.5846   6
  -1   6  -3 4826.23 142.416   4
   1  -6   3 4493.61 190.716   2
   1  -6   3 4325.22 135.028   4
   1  -6   3 4737.03 141.890   6
  -1   6  -3 4264.82 76.6454   3
   1  -6   4 458.278 42.8332   6
   1  -6   4 520.654 67.4877   2
   1  -6   4 443.687 47.0666   4
  -1   6  -4 479.252 31.6405   3
  -1   6  -4 498.170 50.3477   4
  -1   6  -5 2953.51 151.965   2
   1  -6   5 3099.32 102.041   6
  -1   6  -5 2865.95 83.3461   3
   1  -6   5 3093.04 158.289   2
   1  -6   5 2856.03 119.155   4
  -1   6  -5 2894.47 118.077   4
  -1   6  -6 2843.15 91.7111   3
   1  -6   6 2643.65 145.636   2
   1  -6   6 2990.78 93.3512   6
   1  -6   6 2968.08 124.482   4
  -1   6  -6 2865.40 147.518   2
  -1   6  -7 1186.70 67.9679   3
  -1   6  -7 1173.07 97.1130   2
   1  -6   7 1133.53 97.4309   2
   1  -6   7 1171.12 82.3723   4
   1  -6   7 1203.84 54.1447   6
   1  -6   8 524.648 56.3414   4
   1  -6   8 534.086 68.2617   2
   1  -6   8 589.697 33.3750   6
  -1   6  -8 646.223 77.8935   2
  -1   6  -9 3664.12 167.557   2
   1  -6   9 3788.69 152.808   4
   1  -6   9 3800.15 173.960   2
   1  -6   9 3760.32 67.8439   6
  -1   6 -10 23.1874 9.74044   1
   1  -6  10 43.3872 27.1512   4
  -1   6 -10 18.5611 35.9916   2
   1  -6  10 23.9302 33.1570   2
  -1   6 -10-34.7880 26.7578   4
  -1   6 -11 3962.73 166.125   4
  -1   6 -11 3895.96 170.871   2
   1  -6  11 3715.51 161.615   4
   1  -6  11 3772.10 169.828   2
  -1   6 -11 3869.04 91.3870   1
   1  -6  12 1366.89 103.025   4
  -1   6 -12 1305.70 60.7173   1
  -1   6 -12 1355.35 104.177   2
  -1   6 -12 1438.29 105.822   4
   1  -6  12 1241.90 100.821   2
  -1   6 -13 761.569 50.9855   1
  -1   6 -13 942.031 88.9966   2
  -1   6 -13 900.618 84.9662   4
   1  -6  13 759.836 77.4462   2
  -1   6 -14 312.444 39.0616   1
  -1   6 -14 404.650 66.3544   4
   1  -6  14 289.445 51.6794   2
  -1   6 -15 185.837 34.7645   1
   1  -6  15 229.493 49.5063   2
  -1   6 -15 256.913 55.9065   4
  -1   6 -16 1774.22 128.582   4
  -1   6 -16 1744.91 94.7318   1
   1  -6  16 1724.57 115.800   2
  -1   6 -17 2730.76 124.649   1
  -1   6 -17 2883.21 164.828   4
   1  -6  17 2810.18 142.424   2
   1  -6  18 820.326 77.3425   2
  -1   6 -18 874.119 97.2624   4
  -1   6 -18 832.124 74.0033   1
  -1   6 -19 4094.88 162.873   1
   1  -6  19 4044.19 169.131   2
  -1   6 -19 3885.30 201.933   4
  -1   6 -20 337.090 69.7806   4
  -1   6 -20 372.260 53.4626   1
  -1   6 -21 170.288 41.5654   1
  -1   6 -21 152.939 55.0033   4
  -1   6 -22 878.542 103.820   4
  -1   6 -22 866.926 83.8209   1
  -1   6 -23-7.46264 25.7589   1
  -1   6 -23 51.9130 47.1085   4
  -1   6 -24 570.266 91.8042   4
  -1   6 -24 547.352 73.4613   1
  -1   6 -25 82.0564 49.4465   4
  -1   6 -25 68.8744 38.8686   1
  -1   6 -26-15.9730 40.1873   1
  -1   6 -26 31.2005 46.3119   4
  -1   6 -27 1536.02 155.527   4
  -1   6 -28 895.684 123.587   4
  -1   6 -29-28.6069 46.5828   4
  -1   6 -30 137.676 68.1102   4
  -1   6 -31-45.7633 53.6832   4
  -1   6 -32-44.6760 53.5597   4
   1  -6  33 18.8264 50.2120   5
   1  -6  34 35.7271 54.8259   5
   1  -6  35 1081.01 123.978   5
   1  -5 -34 4.25064 52.9872   6
   1  -5 -33 161.589 67.3631   6
   1  -5 -32 774.004 120.206   6
   1  -5 -32 691.291 87.3636   4
   1  -5 -31 1080.13 136.764   6
   1  -5 -31 1136.84 106.709   4
   1  -5 -30-47.0599 45.1312   6
   1  -5 -30-24.1589 31.9294   4
   1  -5 -29 13.8095 35.8859   4
   1  -5 -29 36.2655 51.6167   6
   1  -5 -28 191.391 72.3884   6
   1  -5 -28 80.4392 35.4394   4
   1  -5 -27 972.370 128.798   6
   1  -5 -27 866.267 88.7080   4
   1  -5 -26-20.7034 50.6550   6
   1  -5 -26-33.3736 28.8731   4
   1  -5 -25 57.9871 56.6140   6
   1  -5 -25 11.4613 28.6364   4
   1  -5 -24 836.207 83.4642   4
   1  -5 -24 679.328 99.2908   6
   1  -5 -23 712.986 105.395   6
   1  -5 -23 733.852 74.8891   4
   1  -5 -22 577.322 96.2054   6
   1  -5 -22 624.491 67.1268   4
   1  -5 -21 19.4975 25.9658   4
   1  -5 -21-2.74356 44.6798   6
   1  -5 -20 13.1225 24.2369   4
   1  -5 -20 14.3630 38.2465   6
   1  -5 -19 693.019 91.9440   1
   1  -5 -19 588.918 90.8170   6
   1  -5 -19 651.900 64.7376   4
   1  -5 -18 723.322 98.1080   6
   1  -5 -18 793.965 98.1081   1
   1  -5 -18 899.038 70.1641   4
   1  -5 -17 97.9434 47.9627   1
   1  -5 -17 74.5580 28.3484   4
   1  -5 -17 56.5293 45.5707   6
   1  -5 -16 3083.02 172.439   1
   1  -5 -16 2968.68 176.566   6
   1  -5 -15 3970.72 200.574   6
   1  -5 -15 4019.55 191.372   1
   1  -5 -15 3703.90 147.541   2
   1  -5 -14 745.799 50.1309   5
   1  -5 -14 658.024 81.4566   1
   1  -5 -14 514.492 77.4851   6
   1  -5 -14 704.179 67.9017   2
   1  -5 -13-20.9941 24.8623   2
   1  -5 -13 12.9814 21.8674   5
   1  -5 -13 28.3744 37.6149   1
   1  -5 -13 14.9813 39.4555   6
   1  -5 -12 308.849 58.6258   1
   1  -5 -12 316.805 48.1041   2
   1  -5 -12 298.632 39.8224   5
   1  -5 -11 2063.74 90.8124   5
   1  -5 -11 2087.08 123.889   1
   1  -5 -11 2180.62 114.326   2
   1  -5 -10 1302.22 74.7368   5
   1  -5 -10 1252.09 94.0558   1
   1  -5 -10 1265.07 89.0816   2
   1  -5  -9 312.359 50.7965   5
   1  -5  -9 118.679 40.2535   1
   1  -5  -9 328.537 52.2436   2
   1  -5  -8 3044.61 119.567   5
   1  -5  -8 3120.15 139.164   2
   1  -5  -8 2819.37 127.118   1
   1  -5  -7 1243.75 81.4144   1
   1  -5  -7 1205.51 63.7298   3
   1  -5  -7 1341.83 82.5724   5
   1  -5  -7 1443.55 95.5966   2
   1  -5  -6 1077.59 74.8602   1
   1  -5  -6 1068.17 60.3639   3
   1  -5  -6 1141.80 93.8822   2
   1  -5  -6 1450.99 89.6980   5
   1  -5  -5 1377.35 61.4047   3
   1  -5  -5 1329.47 74.3586   1
   1  -5  -5 1337.54 93.7570   2
   1  -5  -5 1343.79 51.2576   4
   1  -5  -5 1387.38 88.1945   5
   1  -5  -4 12793.7 258.948   5
   1  -5  -4 13238.3 286.409   2
   1  -5  -4 13243.2 175.735   3
   1  -5  -4 13611.4 218.291   1
   1  -5  -4 13750.4 159.622   4
   1  -5  -3 5369.01 183.790   2
   1  -5  -3 5331.00 103.291   4
   1  -5  -3 4883.27 123.819   1
   1  -5  -3 4978.37 100.567   3
   1  -5  -2 874.830 46.7234   1
   1  -5  -2 820.097 38.5747   3
   1  -5  -2 842.125 71.7888   2
   1  -5  -2 882.831 43.6520   4
   1  -5  -1 266.262 28.2795   4
   1  -5  -1 211.670 19.2658   3
   1  -5  -1 276.947 24.6336   1
   1  -5  -1 251.065 50.3152   2
   1  -5   0 6131.35 131.204   4
   1  -5   0 5446.93 84.3803   1
   1  -5   0 6306.89 203.319   2
  -1   5  -1 8119.08 99.4142   3
   1  -5   1 8341.87 225.916   2
   1  -5   1 8683.81 157.871   4
  -1   5  -2 3609.38 109.226   4
   1  -5   2 3777.91 118.306   6
  -1   5  -2 3705.12 76.1413   3
   1  -5   2 3796.58 108.606   4
   1  -5   2 3784.93 154.502   2
  -1   5  -3 2420.69 68.5356   3
  -1   5  -3 2390.12 93.7602   4
   1  -5   3 2407.64 92.6534   4
   1  -5   3 2381.16 124.155   2
   1  -5   3 2522.65 93.1251   6
  -1   5  -4 406.261 42.5784   4
   1  -5   4 414.694 54.4758   2
   1  -5   4 376.379 41.7172   4
  -1   5  -4 446.411 34.3477   3
   1  -5   4 424.288 38.5196   6
  -1   5  -5 3315.52 117.664   4
   1  -5   5 3227.13 143.361   2
   1  -5   5 3333.53 118.346   4
   1  -5   5 3330.79 93.1708   6
  -1   5  -5 3301.31 98.8035   3
  -1   5  -6 1008.68 104.486   2
   1  -5   6 1294.66 109.210   2
   1  -5   6 1191.10 58.3945   6
  -1   5  -6 855.640 74.3531   4
   1  -5   6 1202.76 76.9125   4
  -1   5  -7 244.577 46.5551   2
   1  -5   7 195.664 35.8594   4
   1  -5   7 225.900 21.2785   6
   1  -5   7 176.588 42.7598   2
  -1   5  -7 154.288 34.5126   4
   1  -5   8 6859.02 189.644   4
  -1   5  -8 6825.32 94.6299   1
   1  -5   8 6910.88 86.4574   6
  -1   5  -8 6735.26 205.714   2
   1  -5   8 6833.60 208.133   2
  -1   5  -9 37.1919 36.7695   2
  -1   5  -9 22.5569 12.9688   1
   1  -5   9 40.3063 29.7791   4
   1  -5   9 15.7991 29.0894   2
   1  -5  10 1250.11 90.5049   2
  -1   5 -10 1332.05 94.1050   2
  -1   5 -10 1243.62 56.0609   1
   1  -5  10 1204.94 85.3943   4
  -1   5 -11 51.4476 17.2409   1
  -1   5 -11 47.2383 31.0403   2
   1  -5  11 48.6718 25.1663   2
   1  -5  12 1041.39 83.7874   2
  -1   5 -12 941.857 86.4270   2
  -1   5 -12 892.062 57.2326   1
  -1   5 -12 1010.72 88.6084   4
   1  -5  13 1515.00 98.7766   2
  -1   5 -13 1576.62 100.791   2
  -1   5 -13 1583.17 82.0972   1
  -1   5 -13 1516.49 104.242   4
   1  -5  14 212.258 41.1512   2
  -1   5 -14 225.821 47.8110   2
  -1   5 -14 226.642 50.5278   4
  -1   5 -14 222.391 38.5201   1
  -1   5 -15 728.714 84.2571   4
   1  -5  15 671.850 68.1299   2
  -1   5 -15 661.012 64.4382   1
  -1   5 -16 1749.71 122.605   4
  -1   5 -16 1540.75 96.8863   1
   1  -5  16 1513.14 97.0917   2
  -1   5 -17 865.956 78.7200   1
  -1   5 -17 932.124 99.3693   4
   1  -5  17 901.750 75.1918   2
  -1   5 -18-15.9875 35.6218   4
  -1   5 -18 61.8750 35.5051   1
  -1   5 -19 1310.25 118.605   4
  -1   5 -19 1364.73 100.488   1
  -1   5 -20 1705.20 135.806   4
  -1   5 -20 1620.80 113.158   1
  -1   5 -21 807.035 96.3471   4
  -1   5 -21 778.777 82.8670   1
  -1   5 -22 218.952 51.7811   4
  -1   5 -22 228.269 49.7583   1
  -1   5 -23 5.36674 31.8660   1
  -1   5 -23 52.6350 50.9379   4
  -1   5 -24 72.3022 51.5380   4
  -1   5 -24 73.6648 37.8185   1
  -1   5 -25 268.721 58.4791   1
  -1   5 -25 209.063 66.0299   4
  -1   5 -26 263.362 62.9488   1
  -1   5 -26 189.300 62.6567   4
  -1   5 -27 26.6293 49.7438   4
  -1   5 -28 1092.86 136.084   4
  -1   5 -29 576.029 104.527   4
  -1   5 -30-62.7081 46.6148   4
  -1   5 -31 25.3549 49.3639   4
  -1   5 -32 162.702 65.2742   4
  -1   5 -33 84.5515 61.2957   4
  -1   5 -34 12.0090 48.3460   4
   1  -5  35 207.460 59.8204   5
   1  -4 -36-17.9144 53.0046   6
   1  -4 -35 344.954 71.3816   4
   1  -4 -35 450.719 95.6590   6
   1  -4 -34 48.7419 51.3945   6
   1  -4 -34 9.96376 34.5927   4
   1  -4 -33 169.117 53.3520   4
   1  -4 -33 35.6669 47.4377   6
   1  -4 -32 20.2182 34.9182   4
   1  -4 -32 98.3074 62.3763   6
   1  -4 -31 103.669 56.7890   6
   1  -4 -31-10.6313 32.3314   4
   1  -4 -30 375.191 71.1626   4
   1  -4 -30 293.186 80.3600   6
   1  -4 -29-24.4339 50.6073   6
   1  -4 -29 42.5792 31.9222   4
   1  -4 -28 79.5223 50.9977   6
   1  -4 -28 16.2171 29.9690   4
   1  -4 -27 42.2005 34.1814   4
   1  -4 -27 123.320 63.1639   6
   1  -4 -26 233.134 67.6645   6
   1  -4 -26 312.621 56.0560   4
   1  -4 -25-10.7964 42.4410   6
   1  -4 -25-28.3326 30.4242   4
   1  -4 -24 78.3833 44.3718   4
   1  -4 -24 153.778 60.4160   6
   1  -4 -23 30.5119 28.0908   4
   1  -4 -23 2.97976 45.4122   6
   1  -4 -22 422.234 79.1302   6
   1  -4 -22 364.208 55.5334   4
   1  -4 -21 24.4488 24.8929   4
   1  -4 -21 133.729 56.4169   6
   1  -4 -20 227.461 65.9925   6
   1  -4 -20 143.886 38.0603   4
   1  -4 -20 107.756 53.2255   1
   1  -4 -19 474.760 54.6440   4
   1  -4 -19 303.133 69.6960   6
   1  -4 -19 313.579 66.0127   1
   1  -4 -18 146.914 39.4737   4
   1  -4 -18 104.446 53.8270   1
   1  -4 -18 92.7290 47.1284   6
   1  -4 -17 84.7017 26.4786   4
   1  -4 -17 68.1204 36.3396   1
   1  -4 -17 24.3840 41.0044   6
   1  -4 -16 29.4237 24.3104   4
   1  -4 -16-58.9777 44.5629   1
   1  -4 -15-25.2898 33.9441   1
  -1   4  15 6.29482 26.2584   2
  -1   4  14 1489.20 90.2596   2
   1  -4 -14 1356.88 115.168   1
   1  -4 -13 1846.91 60.7478   5
  -1   4  13 1763.69 95.2629   2
   1  -4 -13 1687.78 120.800   1
   1  -4 -13 1743.70 90.8807   2
   1  -4 -12 3844.39 132.739   2
   1  -4 -12 4131.84 96.7007   5
   1  -4 -12 4026.94 175.769   1
  -1   4  12 4044.65 142.160   2
   1  -4 -11 1275.74 79.7453   2
  -1   4  11 1427.62 88.4661   2
   1  -4 -11 1552.59 109.681   1
   1  -4 -11 1359.37 61.3861   5
  -1   4  10 444.077 50.8327   2
   1  -4 -10 448.574 38.8391   5
   1  -4 -10 443.965 46.4523   2
   1  -4 -10 398.028 57.8503   1
   1  -4  -9 1154.96 74.5244   2
   1  -4  -9 1082.21 83.5651   1
   1  -4  -9 1010.74 58.2012   5
  -1   4   9 1195.75 80.3384   2
   1  -4  -8 1199.05 66.1070   5
   1  -4  -8 1195.16 77.4462   2
   1  -4  -8 1233.48 84.9302   1
  -1   4   8 1333.67 84.6563   2
   1  -4  -7 39.4269 23.0920   5
   1  -4  -7 8.61073 25.7860   1
  -1   4   7-9.02882 27.6492   2
   1  -4  -7 13.5293 20.5758   2
   1  -4  -6 701.199 59.7723   1
  -1   4   6 722.693 62.5399   2
   1  -4  -6 714.327 57.1818   5
   1  -4  -6 745.854 61.4585   2
   1  -4  -5 1018.47 64.6621   1
  -1   4   5 872.996 69.5346   2
   1  -4  -5 981.989 69.3262   2
   1  -4  -5 940.540 63.0837   5
   1  -4  -5 1034.46 52.3662   3
   1  -4  -4 546.319 54.1667   2
   1  -4  -4 455.993 25.0994   4
   1  -4  -4 503.887 34.8191   3
   1  -4  -4 461.315 42.3622   1
   1  -4  -3 22645.7 329.371   2
   1  -4  -3 23144.1 213.721   3
   1  -4  -3 22427.9 173.005   4
   1  -4  -3 22856.9 249.931   1
   1  -4  -2 93.6357 32.1315   2
   1  -4  -2 40.2783 14.3785   3
   1  -4  -2 40.1077 15.8170   1
   1  -4  -2 41.6198 11.4724   4
   1  -4  -1 10.0946 11.0313   3
   1  -4  -1 16.4518 11.4212   1
   1  -4  -1 0.79450 22.9532   2
   1  -4  -1 12.1825 9.95020   4
  -1   4   0 783.823 40.1983   4
   1  -4   0 751.492 62.5566   2
  -1   4   0 754.839 32.8657   3
   1  -4   0 790.513 40.3557   4
   1  -4   0 716.885 30.1063   1
   1  -4   0 769.571 37.1461   3
   1  -4   1 1494.61 59.4528   4
   1  -4   1 1547.09 87.8228   2
  -1   4  -1 1444.34 59.7668   4
  -1   4  -1 1539.80 49.6144   3
  -1   4  -2 116.244 22.7925   4
  -1   4  -2 146.414 18.8611   3
   1  -4   2 142.391 23.3351   4
   1  -4   2 108.852 30.4689   2
   1  -4   3 3513.47 101.268   4
  -1   4  -3 3442.09 85.6731   3
  -1   4  -3 3458.57 99.5884   4
   1  -4   3 3705.90 135.485   2
  -1   4  -4 6945.89 148.821   4
  -1   4  -4 7001.35 138.250   3
   1  -4   4 7001.96 181.002   2
   1  -4   4 6954.44 149.159   4
   1  -4   5 3815.47 135.198   2
  -1   4  -5 3876.87 117.976   4
   1  -4   5 3847.96 115.456   4
  -1   4  -6 240.980 17.1237   1
  -1   4  -6 258.551 37.4133   4
   1  -4   6 247.150 40.3639   2
   1  -4   6 243.232 33.6652   4
   1  -4   6 226.278 19.4445   6
  -1   4  -6 258.508 41.7572   2
   1  -4   7 1085.34 68.7561   4
  -1   4  -7 1122.11 72.7596   4
  -1   4  -7 1066.67 74.9680   2
   1  -4   7 1037.71 31.6421   6
   1  -4   7 963.881 70.9793   2
  -1   4  -7 1043.48 42.2354   1
  -1   4  -8 844.369 69.2044   2
  -1   4  -8 832.336 43.3205   1
   1  -4   8 968.134 70.7286   4
  -1   4  -8 818.961 64.7014   4
   1  -4   8 831.040 65.0983   2
  -1   4  -9 4526.34 149.733   4
  -1   4  -9 4623.01 110.764   1
  -1   4  -9 4443.01 148.845   2
   1  -4   9 4302.29 144.893   2
  -1   4 -10 1851.45 77.2754   1
   1  -4  10 1853.59 95.3143   2
  -1   4 -10 1908.07 98.2103   2
  -1   4 -11 275.929 36.0552   1
   1  -4  11 239.814 38.6633   2
  -1   4 -11 256.601 42.3284   2
  -1   4 -12-10.6494 26.6756   2
  -1   4 -12 40.3906 25.4348   1
   1  -4  12 4.97560 20.4040   2
   1  -4  13 3515.78 130.336   2
  -1   4 -13 3553.54 131.134   1
  -1   4 -13 3920.57 137.989   2
  -1   4 -14 1932.70 116.267   4
  -1   4 -14 1872.88 95.6984   2
   1  -4  14 1806.68 93.3668   2
  -1   4 -14 1982.64 103.386   1
  -1   4 -15 353.896 49.4021   1
  -1   4 -15 402.348 49.0660   2
  -1   4 -15 503.589 67.3859   4
   1  -4  15 388.958 44.5497   2
  -1   4 -16 49.8096 33.1665   1
  -1   4 -16 128.631 44.3544   4
  -1   4 -17 180.826 49.4985   4
  -1   4 -17 135.060 40.1173   1
  -1   4 -18 30.2217 33.5764   1
  -1   4 -18 49.5854 45.3525   4
  -1   4 -19 220.293 15.2562   6
  -1   4 -19 344.561 59.0624   1
  -1   4 -19 190.238 56.0794   4
  -1   4 -20 965.610 95.4867   1
  -1   4 -20 1026.87 105.004   4
  -1   4 -20 1058.06 36.8022   6
  -1   4 -21 2445.80 60.6959   6
  -1   4 -21 2663.79 163.588   4
  -1   4 -21 2414.46 148.296   1
  -1   4 -22 1199.41 122.071   4
  -1   4 -22 926.201 40.7963   6
  -1   4 -22 1064.69 102.973   1
  -1   4 -23-46.6780 37.9256   1
  -1   4 -23-29.3364 41.8533   4
  -1   4 -23 34.0828 11.1476   6
  -1   4 -24 544.660 35.6536   6
  -1   4 -24 614.496 92.9102   4
  -1   4 -24 500.835 74.9592   1
  -1   4 -25 294.274 73.1511   4
  -1   4 -25 301.723 27.0914   6
  -1   4 -25 317.662 62.8045   1
  -1   4 -26 1377.73 60.0993   6
  -1   4 -26 1259.28 131.309   4
  -1   4 -27 392.815 85.0229   4
  -1   4 -27 369.179 33.4456   6
  -1   4 -28 538.923 97.3475   4
  -1   4 -28 380.724 34.4436   6
  -1   4 -29 61.8338 52.0698   4
  -1   4 -29-25.2008 14.8572   6
  -1   4 -30 236.393 68.3727   4
  -1   4 -31-34.1189 52.8979   4
  -1   4 -32 12.8513 41.7981   4
  -1   4 -33 271.531 80.8704   4
  -1   4 -34 62.7907 51.2581   4
  -1   4 -35-0.22411 52.3024   4
   1  -3 -38 9.76599 40.6460   6
   1  -3 -38 105.043 57.8345   4
   1  -3 -37-20.6717 39.7234   6
   1  -3 -37-83.1894 60.2613   4
   1  -3 -36 56.3076 41.5653   4
   1  -3 -36 167.471 59.6154   6
   1  -3 -35 287.673 71.2099   6
   1  -3 -35 432.548 81.1553   4
   1  -3 -34 167.595 63.5497   4
   1  -3 -34 262.730 74.6267   6
   1  -3 -33 640.750 99.9210   6
   1  -3 -33 388.143 74.4076   4
   1  -3 -32 25.8549 39.3716   4
   1  -3 -32-22.9511 45.2808   6
   1  -3 -31 154.168 58.3849   4
   1  -3 -31 31.8932 48.2758   6
   1  -3 -30 215.769 55.5151   4
   1  -3 -30 115.393 59.1055   6
   1  -3 -29 49.4214 44.1729   4
   1  -3 -29-19.5286 49.9929   6
   1  -3 -28-20.0945 37.5325   4
   1  -3 -28-24.4604 47.6821   6
   1  -3 -27 215.584 54.3409   4
   1  -3 -27 46.7739 49.3543   6
   1  -3 -26 2082.05 138.143   4
   1  -3 -26 1772.67 152.313   6
   1  -3 -25 1016.15 95.9052   4
   1  -3 -25 928.273 111.884   6
   1  -3 -24 318.845 74.0280   6
   1  -3 -24 233.119 49.6175   4
   1  -3 -23 203.577 49.7112   4
   1  -3 -23-0.64478 48.0492   6
   1  -3 -22 146.776 43.7234   4
   1  -3 -22 92.6012 53.1442   6
   1  -3 -21 164.452 59.5127   6
   1  -3 -21 196.852 45.1477   4
   1  -3 -21 232.547 61.2958   1
   1  -3 -20 139.555 52.8189   1
   1  -3 -20 155.875 55.3492   6
   1  -3 -20 165.908 42.3402   4
   1  -3 -19 1398.86 125.730   1
   1  -3 -19 1382.16 93.7017   4
   1  -3 -18 9349.23 226.394   4
   1  -3 -18 9555.62 318.207   1
   1  -3 -17 172.044 39.0204   4
   1  -3 -17 82.0654 42.9143   1
   1  -3 -16 74.2505 37.7689   1
   1  -3 -16 113.663 28.1309   4
  -1   3  16 148.575 28.9707   2
   1  -3 -15 30.0332 37.5044   1
   1  -3 -15 30.5589 21.5339   4
  -1   3  15 28.7805 19.6161   2
   1  -3 -14 776.616 90.0379   1
  -1   3  14 747.436 56.0943   2
   1  -3 -14 796.268 57.6492   4
   1  -3 -13 705.266 80.4767   1
  -1   3  13 736.846 55.3465   2
   1  -3 -13 744.812 53.9171   4
  -1   3  12 2605.48 100.704   2
   1  -3 -12 2607.38 141.360   1
   1  -3 -11 1951.30 50.9604   5
  -1   3  11 1933.93 86.9520   2
   1  -3 -11 1890.12 117.770   1
   1  -3 -10 3452.81 149.739   1
  -1   3  10 3645.59 118.248   2
   1  -3 -10 3391.60 107.214   2
   1  -3 -10 3642.24 75.5827   5
   1  -3  -9 134.373 21.2169   5
  -1   3   9 108.127 26.9795   2
   1  -3  -9 150.175 26.8235   2
   1  -3  -9 134.180 38.2931   1
  -1   3   8 1289.47 71.7314   2
   1  -3  -8 1186.30 65.0050   2
   1  -3  -8 1310.39 86.8052   1
   1  -3  -8 1233.86 53.0377   5
  -1   3   7 47.9794 23.3729   2
   1  -3  -7 34.1206 18.3012   5
   1  -3  -7 22.5010 23.3635   1
   1  -3  -7 19.7581 17.2401   2
   1  -3  -6 1825.31 78.4360   2
  -1   3   6 1837.44 82.9100   2
   1  -3  -6 1662.78 86.9838   1
   1  -3  -6 1758.67 66.5904   5
   1  -3  -5 349.317 41.7905   2
   1  -3  -5 536.920 54.8431   1
  -1   3   5 429.559 58.0926   2
   1  -3  -4 6685.97 148.762   1
   1  -3  -4 6901.91 121.896   3
   1  -3  -4 6950.85 155.430   2
   1  -3  -3 1438.59 75.7314   2
   1  -3  -3 1342.25 67.5830   1
   1  -3  -3 1215.98 50.0990   3
   1  -3  -2 99710.8 468.690   1
   1  -3  -2 101949. 426.438   3
   1  -3  -2 103303. 596.378   2
   1  -3  -1 12529.2 114.039   4
   1  -3  -1 12207.8 141.645   1
  -1   3   1 12148.6 132.740   3
   1  -3  -1 12308.4 140.714   3
   1  -3  -1 12480.4 210.062   2
  -1   3   0 246.269 21.8639   3
   1  -3   0 198.043 19.6761   4
   1  -3   0 289.631 38.6627   2
   1  -3   0 225.163 22.0640   3
  -1   3   0 239.195 20.5452   4
   1  -3   1 14189.6 159.127   4
  -1   3  -1 15898.3 167.391   4
   1  -3   1 14242.3 239.870   2
  -1   3  -1 14698.9 160.412   3
  -1   3  -2 3242.39 78.2747   3
   1  -3   2 3461.46 110.823   2
  -1   3  -2 3255.78 81.0704   4
   1  -3   2 3109.14 79.2908   4
  -1   3  -3 4144.49 100.534   3
   1  -3   3 4211.28 121.781   2
  -1   3  -3 4190.48 98.9484   4
   1  -3   3 4187.34 97.9350   4
   1  -3   4 451.904 58.3386   2
  -1   3  -4 513.941 44.9170   4
   1  -3   4 451.001 40.0410   4
  -1   3  -5 28.7738 9.68365   1
   1  -3   5 43.7155 21.1683   2
  -1   3  -5 2.33415 20.3136   4
   1  -3   5 10.2208 17.4042   4
  -1   3  -6 4656.73 89.4112   1
  -1   3  -6 4424.30 129.833   2
  -1   3  -6 4645.12 125.082   4
   1  -3   6 4576.13 128.393   2
  -1   3  -7 3559.94 114.527   2
  -1   3  -7 3685.23 91.4125   1
   1  -3   7 3636.18 113.704   2
  -1   3  -7 3745.34 118.534   4
  -1   3  -8 658.301 53.1396   2
   1  -3   8 726.094 52.0721   2
  -1   3  -8 752.805 47.4422   1
  -1   3  -8 807.262 60.5048   4
  -1   3  -9 1346.93 66.9881   1
   1  -3   9 1343.03 68.6082   2
  -1   3  -9 1343.57 72.9352   2
  -1   3 -10 9057.74 184.761   1
   1  -3  10 9063.56 175.917   2
  -1   3 -10 9055.42 182.765   2
  -1   3 -11 656.663 50.5326   2
   1  -3  11 596.288 47.9879   2
  -1   3 -11 656.817 55.0947   1
  -1   3 -12 311.349 40.7988   1
  -1   3 -12 333.962 17.0051   6
  -1   3 -12 311.053 36.0318   2
  -1   3 -13 2744.88 123.263   1
  -1   3 -13 2838.69 55.0608   6
  -1   3 -13 2678.71 101.320   2
  -1   3 -14 823.083 33.3947   6
  -1   3 -14 685.216 64.3645   1
  -1   3 -14 830.247 55.2742   2
  -1   3 -15 1547.47 75.0708   2
  -1   3 -15 1518.93 99.3613   1
  -1   3 -15 1450.25 48.6234   6
  -1   3 -16 396.834 28.5671   6
  -1   3 -16 377.858 59.0182   1
  -1   3 -17 197.486 47.7207   1
  -1   3 -17 158.744 21.1294   6
  -1   3 -17 105.085 39.2806   4
  -1   3 -18 134.337 40.1940   1
  -1   3 -18 154.018 22.4354   6
  -1   3 -18 263.466 60.7122   4
  -1   3 -19 6402.67 128.209   6
  -1   3 -19 6194.80 229.679   4
  -1   3 -19 6029.59 227.385   1
  -1   3 -20 120.641 46.8443   1
  -1   3 -20 136.183 55.9726   4
  -1   3 -20 54.3045 19.8598   6
  -1   3 -21 1238.32 116.541   4
  -1   3 -21 1391.86 66.4100   6
  -1   3 -21 1257.71 111.154   1
  -1   3 -22 9365.41 301.197   1
  -1   3 -22 9279.24 304.863   4
  -1   3 -22 9489.50 179.625   6
  -1   3 -23 3213.26 189.033   4
  -1   3 -23 3368.54 185.430   1
  -1   3 -23 3423.90 112.332   6
  -1   3 -24 497.006 45.0318   6
  -1   3 -24 488.514 75.0717   1
  -1   3 -24 387.968 76.6580   4
  -1   3 -25 742.965 97.7776   1
  -1   3 -25 825.922 103.243   4
  -1   3 -25 889.329 62.3782   6
  -1   3 -26 110.470 25.0815   6
  -1   3 -26 203.475 63.8612   4
  -1   3 -27 93.1304 26.2466   6
  -1   3 -27 62.8979 46.7904   4
  -1   3 -28 63.2632 27.6329   6
  -1   3 -28 83.2914 56.7718   4
  -1   3 -29 150.027 56.1700   4
  -1   3 -29 81.3416 27.8362   6
  -1   3 -30 928.398 70.8395   6
  -1   3 -30 953.516 127.030   4
  -1   3 -31 607.185 57.2773   6
  -1   3 -31 624.071 108.022   4
  -1   3 -32 32.1060 47.6222   4
  -1   3 -33 331.957 81.7456   4
  -1   3 -34 814.657 126.150   4
  -1   3 -35 157.122 73.6360   4
   1  -2 -39 301.838 72.3326   4
   1  -2 -39 192.331 63.8148   6
   1  -2 -38 129.932 53.9029   6
   1  -2 -38 286.027 78.9319   4
   1  -2 -37 373.849 77.9124   6
   1  -2 -37 328.559 78.9408   4
   1  -2 -36 254.889 71.3790   6
   1  -2 -36 333.582 78.0351   4
   1  -2 -35 237.157 67.5582   6
   1  -2 -35 305.152 70.1406   4
   1  -2 -34 81.6049 46.4047   4
   1  -2 -34-39.4870 45.4754   6
   1  -2 -33 205.688 66.8799   6
   1  -2 -33 174.346 61.3631   4
   1  -2 -32 284.283 71.8562   4
   1  -2 -32 277.507 75.7703   6
   1  -2 -31-25.1370 38.7741   6
   1  -2 -31-4.94351 39.5521   4
   1  -2 -30 3.76071 38.9042   6
   1  -2 -30 129.830 53.4299   4
   1  -2 -29 737.237 95.8062   4
   1  -2 -29 762.613 103.520   6
   1  -2 -28 3816.28 201.621   4
   1  -2 -28 3761.19 214.438   6
   1  -2 -27 315.837 71.7908   6
   1  -2 -27 291.773 60.1955   4
   1  -2 -26 180.161 52.4377   4
   1  -2 -26 207.152 59.3650   6
   1  -2 -25 3844.10 201.256   6
   1  -2 -25 3925.15 187.728   4
   1  -2 -24 5087.85 230.052   6
   1  -2 -24 4946.55 204.943   4
   1  -2 -23-22.5792 39.8603   6
   1  -2 -23 21.2416 36.9424   4
   1  -2 -22 22.8816 41.5344   6
   1  -2 -22 36.2667 33.4372   4
   1  -2 -22 65.2021 52.3105   1
   1  -2 -21 2887.55 142.120   4
   1  -2 -21 2929.81 185.197   1
   1  -2 -20 2.16978 31.2470   4
   1  -2 -20 33.5742 35.3457   1
   1  -2 -19 74.6048 33.6036   4
   1  -2 -19 62.5931 47.4100   1
   1  -2 -18 116.923 51.6112   1
   1  -2 -18 55.3815 37.1476   4
   1  -2 -17 3052.74 126.337   4
   1  -2 -17 3113.06 179.062   1
  -1   2  16 130.561 19.4976   2
   1  -2 -16 211.172 40.1153   4
   1  -2 -16 145.743 58.1606   1
   1  -2 -15 3964.87 189.492   1
  -1   2  15 3922.66 95.6347   2
   1  -2 -15 3882.39 133.899   4
   1  -2 -14 3226.72 116.790   4
  -1   2  14 3241.41 88.6279   2
   1  -2 -14 3483.17 172.437   1
  -1   2  13 2098.46 71.6219   2
   1  -2 -13 2230.08 92.9963   4
   1  -2 -13 2085.52 129.599   1
   1  -2 -12 8556.46 250.106   1
  -1   2  12 8752.31 145.076   2
   1  -2 -12 8168.34 167.950   4
   1  -2 -11 133.651 46.3373   1
   1  -2 -11 118.741 32.4601   4
  -1   2  11 80.1744 25.0284   2
  -1   2  10 571.639 40.8074   2
   1  -2 -10 751.995 48.8792   4
   1  -2 -10 619.715 68.6152   1
  -1   2   9 41.0045 17.2627   2
   1  -2  -9 54.2614 17.1079   4
   1  -2  -9-16.7558 33.1507   1
   1  -2  -8 23.7053 26.5916   1
   1  -2  -8 41.2498 12.5280   4
  -1   2   8 69.2536 19.1201   2
   1  -2  -7 1322.83 39.8549   5
  -1   2   7 1338.89 59.2698   2
   1  -2  -7 1414.09 48.4741   4
   1  -2  -6 306.924 21.9518   4
  -1   2   6 328.140 32.3097   2
  -1   2   5 1289.35 60.2233   2
   1  -2  -5 1250.87 35.0138   4
   1  -2  -4 7031.70 127.206   2
   1  -2  -3 23406.8 204.007   3
   1  -2  -3 23398.2 231.380   2
   1  -2  -2 1124.14 44.5658   3
  -1   2   2 1116.14 42.1997   3
   1  -2  -2 1439.14 65.1636   2
  -1   2   1 13956.5 150.942   3
   1  -2  -1 18002.2 214.351   2
   1  -2   0 123.680 17.7698   3
  -1   2   0 139.384 12.9863   4
  -1   2   0 151.564 18.3872   3
   1  -2   0 203.111 28.2086   2
   1  -2   1 78.3169 21.1213   2
   1  -2   1 66.7430 17.6357   3
  -1   2  -1 85.4359 18.3331   3
  -1   2  -1 72.0257 13.4093   4
  -1   2  -2 15624.6 176.942   3
   1  -2   2 16409.9 192.749   2
   1  -2   3 18645.6 203.413   2
  -1   2  -3 18607.9 135.942   1
   1  -2   3 18886.7 145.235   1
  -1   2  -4 26981.4 192.864   1
   1  -2   4 25028.1 197.601   1
   1  -2   5 3875.05 92.0516   1
  -1   2  -5 5008.87 118.343   2
  -1   2  -5 3961.06 85.7341   1
   1  -2   5 4001.10 96.1638   2
  -1   2  -6 3896.95 95.4120   1
  -1   2  -6 3934.84 98.0999   2
   1  -2   6 4135.58 105.072   1
  -1   2  -7 7387.76 133.212   2
  -1   2  -7 7451.03 75.0495   6
  -1   2  -7 7271.42 141.599   1
   1  -2   7 7248.44 152.137   1
   1  -2   7 7285.15 83.6091   6
  -1   2  -8 6905.59 128.099   2
   1  -2   8 6669.02 161.086   1
   1  -2   8 6759.75 90.1833   6
  -1   2  -8 6950.33 80.0875   6
  -1   2  -8 6887.16 148.991   1
  -1   2  -9 13.1559 18.4524   1
  -1   2  -9 22.4786 8.84859   6
  -1   2  -9 4.13880 16.1251   2
   1  -2   9 38.1679 28.2036   1
  -1   2 -10 6.28262 14.2217   2
  -1   2 -10 18.7966 23.9502   1
   1  -2  10-5.41224 28.7408   1
  -1   2 -10 3.24373 9.41659   6
  -1   2 -11 183.649 19.9701   6
   1  -2  11 193.992 42.5919   1
  -1   2 -11 164.489 22.5827   2
  -1   2 -11 204.164 37.4685   1
  -1   2 -12 8.77919 13.5287   2
  -1   2 -12 4.20721 22.3281   1
  -1   2 -12 14.5668 12.7894   6
  -1   2 -13 46.0785 28.6928   1
  -1   2 -13 49.0081 21.3597   2
  -1   2 -13 13.7538 16.9884   6
  -1   2 -14 556.030 62.8417   1
  -1   2 -14 580.501 38.1837   2
  -1   2 -14 605.125 40.4053   6
  -1   2 -15 2890.09 78.4876   2
  -1   2 -15 2828.97 139.982   1
  -1   2 -15 2968.96 91.3347   6
  -1   2 -16 3301.64 159.667   1
  -1   2 -16 3401.62 102.791   6
  -1   2 -17 128.271 42.9117   1
  -1   2 -17 132.364 26.7369   6
  -1   2 -18 38.4542 21.0662   6
  -1   2 -18 1.18431 31.9100   4
  -1   2 -18-9.51939 32.4021   1
  -1   2 -19-29.7351 41.4043   4
  -1   2 -19 20.8146 21.8513   6
  -1   2 -19 17.0148 33.0827   1
  -1   2 -20 408.440 72.7676   1
  -1   2 -20 312.098 59.0551   4
  -1   2 -20 289.922 40.3021   6
  -1   2 -21 711.005 91.1804   1
  -1   2 -21 652.941 83.1539   4
  -1   2 -21 721.410 61.0665   6
  -1   2 -22 159.501 38.2297   6
  -1   2 -22 146.311 53.5334   1
  -1   2 -22 183.043 58.5495   4
  -1   2 -23 8678.76 209.692   6
  -1   2 -23 8542.31 301.313   1
  -1   2 -23 8415.85 291.660   4
  -1   2 -24 1881.35 101.878   6
  -1   2 -24 1742.77 143.918   1
  -1   2 -24 1875.96 142.360   4
  -1   2 -25 49.7636 22.9612   6
  -1   2 -25 93.6412 47.8067   4
  -1   2 -26 1577.10 143.063   4
  -1   2 -26 1531.21 97.5687   6
  -1   2 -27 228.589 71.9625   4
  -1   2 -27 139.198 34.5138   6
  -1   2 -28 21.8292 22.6568   6
  -1   2 -28-31.4534 50.6310   4
  -1   2 -29-62.2458 52.7524   4
  -1   2 -29-61.2647 31.8580   6
  -1   2 -30 809.951 78.7494   6
  -1   2 -30 747.648 107.808   4
  -1   2 -31 68.8139 53.8300   4
  -1   2 -31 76.9970 37.7438   6
  -1   2 -32-22.4396 47.6307   4
  -1   2 -32 95.6055 37.0514   6
  -1   2 -33 194.688 44.0657   6
  -1   2 -33 302.873 84.7673   4
  -1   2 -34 10.4639 50.4147   4
  -1   2 -35 49.4585 50.2221   4
  -1   2 -36 255.171 82.5264   4
   1  -1 -39 107.720 53.3946   6
   1  -1 -39 68.4922 55.8657   4
   1  -1 -38 78.9794 56.8183   4
   1  -1 -38-27.4585 41.6107   6
   1  -1 -37 59.9332 42.5474   6
   1  -1 -37 39.2934 55.5694   4
   1  -1 -36-83.9555 44.2217   6
   1  -1 -36 37.7646 50.8359   4
   1  -1 -35 3.67598 39.3265   4
   1  -1 -35 75.8429 49.4937   6
   1  -1 -34 25.3277 38.4111   6
   1  -1 -34-62.7557 43.9441   4
   1  -1 -33-102.630 58.0840   4
   1  -1 -33-69.8711 48.7145   6
   1  -1 -32 52.6433 44.2563   4
   1  -1 -32 125.294 60.4643   6
   1  -1 -31 156.134 50.1754   6
   1  -1 -31 252.679 64.5941   4
   1  -1 -30 81.2145 42.3025   4
   1  -1 -30 92.4310 49.4375   6
   1  -1 -29 282.475 66.2037   6
   1  -1 -29 336.850 72.4291   4
   1  -1 -28 749.808 95.0440   6
   1  -1 -28 810.176 98.1367   4
   1  -1 -27-10.1063 42.5623   6
   1  -1 -27 95.0690 49.5932   4
   1  -1 -26 297.139 67.8554   4
   1  -1 -26 99.0480 55.6126   6
   1  -1 -25 722.625 86.2571   4
   1  -1 -25 696.251 89.3078   6
   1  -1 -24 238.538 61.0378   6
   1  -1 -24 318.894 61.1411   4
   1  -1 -23 204.428 59.8019   6
   1  -1 -23 230.167 55.6446   4
   1  -1 -22 81.1663 70.2106   1
   1  -1 -22 170.245 60.1921   4
   1  -1 -21 219.157 48.3167   4
   1  -1 -21 165.492 62.5804   1
   1  -1 -20 502.747 82.8054   1
  -1   1  20 309.785 20.6466   5
   1  -1 -20 490.246 64.2068   4
   1  -1 -19 353.898 55.5596   4
   1  -1 -19 273.125 69.1991   1
  -1   1  19 191.590 16.1613   5
   1  -1 -18 1472.28 98.8622   4
   1  -1 -18 1458.35 127.204   1
   1  -1 -17 261.660 59.2286   1
   1  -1 -17 224.444 42.5191   4
   1  -1 -16 1128.78 115.135   1
   1  -1 -16 1374.40 88.7051   4
  -1   1  15 23.9229 7.55162   2
   1  -1 -15 34.1800 39.3514   1
   1  -1 -15 35.8065 27.2750   4
   1  -1 -14 111.994 60.3254   1
  -1   1  14-0.96525 8.97277   2
   1  -1 -14 191.463 57.8350   4
  -1   1  13 137.287 15.6079   2
   1  -1 -13 168.540 37.2289   4
   1  -1 -13 89.0675 39.8651   1
   1  -1 -12 1537.48 78.1027   4
   1  -1 -12 1213.85 99.2496   1
  -1   1  12 1360.24 43.7324   2
  -1   1  11 906.742 35.9356   2
   1  -1 -11 817.477 56.1554   4
   1  -1 -10 750.160 53.2308   4
  -1   1  10 550.638 27.8901   2
   1  -1  -9 265.371 32.6853   4
   1  -1  -8 4069.89 98.6911   4
   1  -1  -7 767.707 41.3172   4
   1  -1  -6 1797.94 56.3791   4
  -1   1   6 1691.51 53.0238   4
   1  -1  -5 1135.25 40.6530   4
  -1   1   5 1163.58 38.9217   4
  -1   1   4 24.3593 9.50677   4
  -1   1  -3 222.111 17.0969   6
  -1   1  -4 1956.71 65.7472   1
  -1   1  -4 3944.56 60.4718   6
  -1   1  -5 2671.02 54.3865   6
   1  -1   5 2618.02 57.0796   6
  -1   1  -5 2569.18 78.2618   1
  -1   1  -6 9650.29 112.762   6
  -1   1  -6 9401.00 161.854   1
   1  -1   6 9565.85 119.467   6
  -1   1  -7 16733.6 162.192   6
   1  -1   7 16201.4 169.921   6
  -1   1  -7 15764.6 227.795   1
  -1   1  -8 37.1900 15.0283   6
  -1   1  -8 49.7764 25.2496   1
   1  -1   8 62.0534 18.5283   6
  -1   1  -9 6116.55 90.2450   2
  -1   1  -9 6092.91 114.765   6
  -1   1  -9 5862.55 157.054   1
   1  -1   9 6051.76 121.442   6
   1  -1  10 353.682 51.0165   1
  -1   1 -10 382.720 31.7730   6
  -1   1 -10 389.721 47.1383   1
  -1   1 -10 439.781 24.9750   2
  -1   1 -11 3488.35 67.8235   2
  -1   1 -11 3370.10 97.0471   6
   1  -1  11 3304.50 144.952   1
  -1   1 -11 3184.14 130.976   1
  -1   1 -12 9095.13 164.930   6
  -1   1 -12 9219.02 107.309   2
   1  -1  12 9534.70 252.820   1
  -1   1 -12 9203.05 227.577   1
  -1   1 -13 5090.71 130.088   6
  -1   1 -13 5031.45 177.060   1
   1  -1  13 5129.20 196.115   1
  -1   1 -13 4823.22 76.5032   2
  -1   1 -14 170.327 45.0488   1
  -1   1 -14 115.193 13.4480   2
   1  -1  14 144.199 59.7156   1
  -1   1 -14 147.268 32.2171   6
  -1   1 -15 1393.16 105.204   1
  -1   1 -15 1489.52 77.4458   6
  -1   1 -16 33.8489 34.8940   1
  -1   1 -16 34.9491 23.0915   6
  -1   1 -17 2418.39 142.634   1
  -1   1 -17 2574.75 108.427   6
  -1   1 -18 259.701 51.3884   4
  -1   1 -18 234.382 40.3697   6
  -1   1 -18 222.070 52.9451   1
  -1   1 -19 910.495 101.009   1
  -1   1 -19 916.205 72.0144   6
  -1   1 -19 860.330 85.9235   4
  -1   1 -20 2828.70 124.024   6
  -1   1 -20 2786.84 166.571   1
  -1   1 -20 2869.68 156.829   4
  -1   1 -21 75.1459 43.4437   1
  -1   1 -21 165.322 47.4234   4
  -1   1 -21 118.281 34.1529   6
  -1   1 -22 461.881 76.1630   1
  -1   1 -22 456.798 59.1633   6
  -1   1 -22 535.716 79.9923   4
  -1   1 -23 739.220 93.0515   4
  -1   1 -23 576.366 91.6853   1
  -1   1 -23 607.376 69.2741   6
  -1   1 -24 1743.92 139.357   4
  -1   1 -24 1720.31 110.343   6
  -1   1 -25 919.947 82.9871   6
  -1   1 -25 984.416 110.617   4
  -1   1 -26-11.2471 40.7630   4
  -1   1 -26 61.2290 31.1521   6
  -1   1 -27 1087.74 92.3514   6
  -1   1 -27 1296.78 127.204   4
  -1   1 -28 216.057 49.9929   6
  -1   1 -28 314.053 70.9596   4
  -1   1 -29 19.6617 42.4470   4
  -1   1 -29 79.6217 40.0774   6
  -1   1 -30 116.764 39.9083   6
  -1   1 -30 101.263 58.6239   4
  -1   1 -31 39.5860 36.6572   6
  -1   1 -31-20.5076 49.0316   4
  -1   1 -32 185.468 67.5106   4
  -1   1 -32 170.534 45.9210   6
  -1   1 -33 959.800 93.9126   6
  -1   1 -33 1180.00 139.735   4
  -1   1 -34 103.849 41.1423   6
  -1   1 -34 142.353 60.3382   4
  -1   1 -35 1718.00 123.917   6
  -1   1 -35 2058.93 183.000   4
  -1   1 -36 494.709 100.795   4
   1   0 -38 823.000 118.884   4
   1   0 -37-11.1429 39.5878   6
   1   0 -37 119.234 66.1810   4
   1   0 -36-5.10479 53.2936   4
   1   0 -36 31.5873 39.7302   6
   1   0 -35 45.1698 51.7713   6
   1   0 -35 99.2351 52.8373   4
   1   0 -34 450.256 85.2521   4
   1   0 -34 418.898 75.3049   6
   1   0 -33 90.7094 33.7016   6
   1   0 -33 162.385 60.1821   4
   1   0 -32 639.735 86.6012   6
   1   0 -32 526.711 90.9228   4
   1   0 -31 2784.14 193.092   4
   1   0 -31 2641.88 169.128   6
   1   0 -30 1349.76 118.958   6
  -1   0  30 1430.03 57.0580   5
   1   0 -30 1452.13 141.617   4
   1   0 -29 62.1005 39.8073   6
   1   0 -29 149.466 57.3494   4
  -1   0  29 124.605 21.7101   5
  -1   0  28 169.337 24.1704   5
   1   0 -28 262.660 58.0504   6
   1   0 -28 176.585 56.6269   4
  -1   0  27-30.5430 20.0682   5
   1   0 -27-8.47327 36.0708   4
   1   0 -27 26.4674 36.3057   6
   1   0 -26-47.5152 37.1698   6
  -1   0  26 10.4742 17.0220   5
   1   0 -26 33.2444 42.1579   4
   1   0 -25 2457.00 143.605   6
   1   0 -25 2441.28 156.404   4
  -1   0  25 2425.96 85.1525   5
   1   0 -24 4294.21 199.297   4
  -1   0  24 4230.45 113.566   5
   1   0 -24 4021.25 181.506   6
   1   0 -23 18467.0 399.347   4
   1   0 -23 19690.8 489.080   1
   1   0 -23 18511.0 376.172   6
  -1   0  23 18680.2 234.930   5
   1   0 -22 2706.69 154.203   4
   1   0 -22 2696.85 178.007   1
  -1   0  22 2758.07 91.6955   5
  -1   0  21 22.2759 21.6151   5
   1   0 -21-16.6602 43.1632   1
   1   0 -21 11.5463 34.8297   4
  -1   0  20 271.979 32.3842   5
   1   0 -20 289.536 66.0073   1
   1   0 -20 252.316 57.1484   4
  -1   0  19 1646.43 67.6554   5
   1   0 -19 1602.14 137.207   1
   1   0 -19 1533.94 108.408   4
  -1   0  18 673.783 43.6408   5
   1   0 -18 629.074 69.8194   4
   1   0 -18 524.677 79.6698   1
  -1   0  17 1352.25 60.3234   5
   1   0 -17 1489.60 122.156   1
   1   0 -17 1434.38 97.4611   4
  -1   0  16 4149.70 99.7155   5
   1   0 -16 3713.90 185.662   1
   1   0 -16 4295.16 157.673   4
  -1   0  15 6848.06 124.106   5
   1   0 -15 6807.27 190.579   4
   1   0 -15 6731.99 240.798   1
  -1   0  14 3069.34 81.8592   5
   1   0 -14 2998.66 125.140   4
   1   0 -13 194.456 38.1137   4
  -1   0  13 214.296 24.4601   5
   1   0 -12 164.806 38.2692   4
  -1   0  12 155.078 26.6902   4
  -1   0  12 161.576 22.0559   5
  -1   0  11 9402.40 128.393   5
  -1   0  11 9233.34 187.027   4
   1   0 -11 9133.88 188.897   4
  -1   0  10 40.5557 16.8658   5
  -1   0  10 71.0154 22.4707   4
  -1   0   9 4073.03 112.635   4
  -1   0   9 4267.17 79.2146   5
  -1   0   8 11455.8 124.566   5
  -1   0   8 11430.4 178.647   4
  -1   0   7 39.3405 23.0176   4
  -1   0   7 59.1184 17.7965   5
   1   0  -6 4636.64 75.4990   5
  -1   0   6 4537.20 72.5855   5
  -1   0   6 4577.38 100.168   4
   1   0  -5 2686.68 68.9020   5
  -1   0   5 2778.15 90.1277   4
   1   0  -4 3886.51 61.7862   5
  -1   0  -4 12.8511 13.8843   6
  -1   0  -4 18.9667 14.3786   1
  -1   0  -5 10432.4 139.552   6
  -1   0  -5 13994.3 202.392   1
  -1   0  -6 1006.61 59.5363   6
  -1   0  -6 1764.29 77.4142   1
  -1   0  -7 1947.95 71.0565   6
  -1   0  -7 1885.37 86.7417   1
  -1   0  -8 1053.41 69.7764   1
  -1   0  -8 1084.36 59.3553   6
   1   0   8 1047.92 58.9450   6
  -1   0  -9 993.182 71.5827   1
   1   0   9 895.322 57.4587   6
  -1   0  -9 901.177 56.2816   6
  -1   0 -10 278.774 43.3040   1
  -1   0 -10 305.182 36.1021   6
  -1   0 -11 124.571 35.0392   1
  -1   0 -11 123.963 32.1315   6
  -1   0 -12 7244.08 212.331   1
  -1   0 -12 7585.32 174.804   6
  -1   0 -13 2170.83 122.099   1
  -1   0 -13 2050.64 95.0945   6
  -1   0 -14 12433.4 298.396   1
  -1   0 -14 13013.7 246.294   6
  -1   0 -15 3666.12 134.361   6
  -1   0 -15 3674.96 170.145   1
  -1   0 -16 21.1264 27.6519   6
  -1   0 -16 16.9738 28.5598   1
  -1   0 -17 4332.64 157.526   6
  -1   0 -17 4338.62 197.726   1
  -1   0 -18 473.091 59.8325   6
  -1   0 -18 285.055 62.3829   1
  -1   0 -19 462.294 71.8252   1
  -1   0 -19 393.317 65.5193   4
  -1   0 -19 326.667 53.7348   6
  -1   0 -20 263.112 51.4253   6
  -1   0 -20 224.141 55.1122   4
  -1   0 -20 193.984 58.6465   1
  -1   0 -21 754.421 75.8404   6
  -1   0 -21 741.581 85.4227   4
  -1   0 -21 705.617 92.0785   1
  -1   0 -22 78.5278 40.2231   1
  -1   0 -22 144.957 46.0761   6
  -1   0 -22 52.1367 39.3234   4
  -1   0 -23 187.163 50.6034   6
  -1   0 -23 231.999 61.9379   4
  -1   0 -24 3053.00 156.297   6
  -1   0 -24 3045.98 177.092   4
  -1   0 -25 3151.11 182.296   4
  -1   0 -25 3312.92 165.005   6
  -1   0 -26 72.7571 45.8899   4
  -1   0 -26 9.69028 31.7878   6
  -1   0 -27 146.855 44.5925   6
  -1   0 -27 229.021 61.7748   4
  -1   0 -28 1708.83 149.009   4
  -1   0 -28 1777.24 127.685   6
  -1   0 -29 1510.13 121.258   6
  -1   0 -29 1486.90 142.206   4
  -1   0 -30 93.0941 42.2943   6
  -1   0 -30 27.3446 47.2405   4
  -1   0 -31-16.1031 35.4359   6
  -1   0 -31 23.1015 47.9288   4
  -1   0 -32 37.1203 45.0622   4
  -1   0 -32 48.6039 40.3484   6
  -1   0 -33 654.925 87.0629   6
  -1   0 -33 555.843 95.9555   4
  -1   0 -34 8.54911 33.1389   6
  -1   0 -34 88.5517 63.8505   4
  -1   0 -35 402.643 89.1094   4
  -1   0 -35 313.542 64.2049   6
  -1   0 -36 867.750 97.3671   6
  -1   0 -36 1008.43 130.050   4
  -1   0 -37 25.1427 49.5471   4
  -1   0 -37-33.9733 33.7102   6
   1   1 -38 13.7885 49.8294   4
   1   1 -37 105.470 56.9272   4
   1   1 -36-73.5164 63.3041   4
   1   1 -36 36.5230 34.2594   6
   1   1 -35 29.3714 45.7814   4
   1   1 -35 28.0322 29.3989   6
   1   1 -34 228.322 49.9027   6
   1   1 -34 106.585 56.3953   4
   1   1 -33 86.3652 44.0427   6
   1   1 -33 126.989 57.7218   4
   1   1 -32 233.695 51.9455   6
   1   1 -32 126.749 57.4437   4
  -1  -1  31 103.007 29.6175   5
   1   1 -31 43.6051 34.0115   6
   1   1 -31 55.2834 44.5797   4
   1   1 -30 657.670 82.0594   6
   1   1 -30 738.265 103.976   4
  -1  -1  30 753.744 60.1238   5
  -1  -1  29 191.410 36.6318   5
   1   1 -29 149.022 57.7917   4
   1   1 -29 210.583 50.3535   6
   1   1 -28 75.5365 35.4887   6
   1   1 -28 137.139 51.1470   4
  -1  -1  28 54.4741 30.3019   5
  -1  -1  27 305.544 41.1587   5
   1   1 -27 354.196 61.5175   6
   1   1 -27 427.568 79.7125   4
   1   1 -26 86.0994 36.6386   6
   1   1 -26 79.3163 48.4505   4
  -1  -1  26 115.347 32.6769   5
  -1  -1  25 108.430 36.4968   5
   1   1 -25 189.839 50.3856   6
   1   1 -25 262.258 68.0403   4
   1   1 -24 124.978 51.6354   1
   1   1 -24 174.821 42.0275   6
  -1  -1  24 226.786 40.5910   5
   1   1 -24 219.766 61.4922   4
   1   1 -23 61.6305 44.9076   1
   1   1 -23 9.82730 32.5709   6
   1   1 -23 55.8686 45.1059   4
  -1  -1  23 4.24420 27.2347   5
   1   1 -22 2663.67 181.062   1
  -1  -1  22 2844.55 114.761   5
   1   1 -22 2681.76 156.791   4
  -1  -1  21 560.612 55.5954   5
   1   1 -21 527.489 90.9298   1
   1   1 -21 580.141 75.7348   4
  -1  -1  20 25.2081 29.4255   5
   1   1 -20 16.4584 32.2127   4
   1   1 -20 86.0835 53.5971   1
  -1  -1  19 116.565 30.4301   5
   1   1 -19 137.360 53.0838   1
   1   1 -19 104.147 39.4005   4
  -1  -1  18 253.102 19.9798   2
   1   1 -18 233.193 63.6788   1
   1   1 -18 285.767 51.5882   4
   1   1 -17 10.7986 41.4374   1
  -1  -1  17 8.46511 9.84637   2
   1   1 -17-13.2335 28.5583   4
   1   1 -16 464.889 74.3549   1
  -1  -1  16 465.664 29.3249   2
   1   1 -16 427.461 56.3744   4
  -1  -1  15 270.411 27.7142   2
  -1  -1  15 441.708 64.1579   4
  -1  -1  14 616.706 60.9909   4
  -1  -1  14 551.831 33.4012   2
  -1  -1  13 120.249 59.5753   4
  -1  -1  12 1323.19 81.0805   4
  -1  -1  12 1436.54 73.1541   5
  -1  -1  11 231.501 36.8107   4
  -1  -1  11 291.170 34.0622   5
  -1  -1  10 1236.17 73.1820   4
  -1  -1  10 1269.77 64.1826   5
  -1  -1   9 616.608 46.0590   5
  -1  -1   9 672.983 53.5765   4
  -1  -1   8 36.0297 22.3687   5
  -1  -1   8 6.73568 19.9458   4
  -1  -1   7 261.975 34.8440   4
  -1  -1   7 285.722 35.0660   5
  -1  -1   6 431.300 42.9467   4
   1   1  -5 1625.50 64.5824   5
  -1  -1   5 1710.99 66.9850   4
   1   1  -4 310.474 33.0516   5
  -1  -1   4 314.932 31.0988   4
   1   1  -3 190.976 26.5759   5
  -1  -1   3 301.158 28.2631   4
  -1  -1   2 13.2151 12.3934   3
  -1  -1   1 87.7982 14.7049   3
  -1  -1   0-11.3173 12.2212   3
   1   1   1-5.84983 17.0112   5
  -1  -1  -1-6.10621 15.7493   3
  -1  -1  -1 7.72473 14.6005   1
  -1  -1  -2-9.58344 13.8077   6
   1   1   2-29.9458 17.3483   5
  -1  -1  -2-7.67452 12.9326   1
  -1  -1  -3 9.06327 17.6421   6
   1   1   3-1.60395 16.5473   5
  -1  -1  -3 5.81381 17.3770   1
  -1  -1  -4 17.6419 24.6723   6
  -1  -1  -4 1.79116 17.6884   1
  -1  -1  -5 23.0962 22.0908   1
  -1  -1  -5 31.9104 22.8313   6
  -1  -1  -6 124.242 34.4871   1
  -1  -1  -6 95.2741 28.5869   6
  -1  -1  -7 1360.18 77.9184   1
  -1  -1  -7 1399.35 72.5099   6
  -1  -1  -8 411.817 45.3568   6
  -1  -1  -8 394.943 47.7857   1
  -1  -1  -9 93.6197 26.2748   6
  -1  -1  -9 116.389 32.0825   1
  -1  -1 -10 244.524 41.7492   1
  -1  -1 -10 240.342 36.1789   6
  -1  -1 -11-7.91958 24.0988   6
  -1  -1 -11-30.4502 29.6750   1
  -1  -1 -12-26.1353 30.0559   1
  -1  -1 -12 5.69805 16.4977   2
  -1  -1 -13 1.34289 31.1355   1
  -1  -1 -13-7.23438 11.2506   2
  -1  -1 -13-0.87783 26.8503   6
  -1  -1 -14 1108.39 84.8333   6
  -1  -1 -14 1169.53 96.8179   1
  -1  -1 -14 1085.14 42.3929   2
  -1  -1 -15 79.8324 15.1485   2
  -1  -1 -15 50.9588 36.5494   6
  -1  -1 -15 91.4708 38.9086   1
  -1  -1 -16 357.798 54.5515   6
  -1  -1 -16 308.870 20.6187   2
  -1  -1 -16 358.393 60.2704   1
  -1  -1 -17 792.686 75.4319   6
  -1  -1 -17 797.417 89.6121   1
  -1  -1 -18 226.170 53.7304   6
  -1  -1 -18 169.424 49.2831   1
  -1  -1 -19-16.4619 50.7789   1
  -1  -1 -19-4.09194 30.4725   6
  -1  -1 -20 299.072 55.5424   6
  -1  -1 -20 343.683 68.7264   1
  -1  -1 -21 238.183 54.8843   6
  -1  -1 -21 332.625 73.7531   1
  -1  -1 -22 183.087 49.1716   6
  -1  -1 -22 64.3845 37.1654   4
  -1  -1 -23 323.410 61.0368   6
  -1  -1 -23 323.743 60.9234   4
  -1  -1 -24-10.4143 36.8971   4
  -1  -1 -24 22.3746 37.1923   6
  -1  -1 -25 338.421 66.3497   4
  -1  -1 -25 286.244 57.6777   6
  -1  -1 -26 305.034 67.2236   4
  -1  -1 -26 370.606 68.0357   6
  -1  -1 -27 21.8167 50.9558   4
  -1  -1 -27-8.90800 40.9360   6
  -1  -1 -28 53.3127 38.0158   6
  -1  -1 -28 48.9055 42.4266   4
  -1  -1 -29-3.55624 44.4897   4
  -1  -1 -29-11.1210 34.4109   6
  -1  -1 -30-9.62931 45.8742   4
  -1  -1 -30-28.8359 38.0622   6
  -1  -1 -31 24.6551 42.6274   6
  -1  -1 -31 45.0616 49.1146   4
  -1  -1 -32-51.7901 41.1444   6
  -1  -1 -32-142.502 60.6656   4
  -1  -1 -33 113.721 47.0218   6
  -1  -1 -33 60.6754 46.4782   4
  -1  -1 -34 397.621 76.3838   6
  -1  -1 -34 251.752 70.1028   4
  -1  -1 -35 100.559 46.9784   6
  -1  -1 -35 225.255 68.5821   4
  -1  -1 -36 309.118 74.0754   6
  -1  -1 -36 216.660 69.6443   4
  -1  -1 -37 121.301 54.1344   4
  -1  -1 -37 52.6914 38.0928   6
  -1  -1 -38-39.9877 40.9661   6
   1   2 -37 146.810 68.0792   4
   1   2 -36 58.6434 56.8966   4
   1   2 -35-36.5779 53.2524   4
   1   2 -34 111.710 40.0205   6
   1   2 -34 162.239 62.2600   4
   1   2 -33 1797.22 169.014   4
   1   2 -33 1650.35 114.558   6
  -1  -2  32 176.254 40.3453   5
   1   2 -32 412.513 89.0326   4
   1   2 -32 534.232 68.6619   6
   1   2 -31 218.649 45.9558   6
  -1  -2  31-24.7611 22.7514   5
   1   2 -31 189.571 58.7515   4
   1   2 -30 29.4714 26.8211   6
   1   2 -30 100.852 56.2301   4
   1   2 -29 778.395 109.837   4
   1   2 -29 737.171 74.5192   6
   1   2 -28 244.279 48.1615   6
   1   2 -28 196.326 68.6701   4
   1   2 -27 2139.08 160.128   4
   1   2 -27 2016.60 118.787   6
   1   2 -26 1006.49 114.363   4
   1   2 -26 1148.71 87.4962   6
   1   2 -25 1544.76 98.4736   6
   1   2 -25 1469.23 132.449   4
   1   2 -24 978.412 109.187   4
   1   2 -24 1049.88 83.6116   6
   1   2 -24 973.756 118.174   1
   1   2 -23 167.257 56.0198   4
   1   2 -23 66.6170 35.6492   6
   1   2 -23 142.391 56.6108   1
   1   2 -22 210.502 58.0687   1
   1   2 -22 140.128 51.1494   4
  -1  -2  22 177.684 20.3916   2
  -1  -2  21 196.125 23.2038   2
   1   2 -21 254.291 55.5543   4
   1   2 -21 175.103 61.1002   1
   1   2 -20 38.0939 35.4711   4
  -1  -2  20-36.8478 35.3582   5
   1   2 -20 12.0291 38.5477   1
  -1  -2  20 11.8745 14.1264   2
  -1  -2  19 29.1647 20.5703   2
  -1  -2  19 42.8513 39.3625   5
   1   2 -19-1.50722 39.9309   4
   1   2 -19-2.90524 51.2004   1
  -1  -2  18 2514.06 137.031   4
  -1  -2  18 2375.94 82.1791   2
   1   2 -18 2201.66 132.070   4
  -1  -2  18 2491.00 116.925   5
   1   2 -18 2264.71 151.921   1
  -1  -2  17 7492.00 233.411   4
  -1  -2  17 7360.83 146.346   2
   1   2 -17 7186.76 257.177   1
  -1  -2  16 61.4212 22.6874   2
  -1  -2  16 61.6266 34.0438   4
  -1  -2  15 4039.03 110.303   2
  -1  -2  15 4220.91 166.559   4
  -1  -2  14 2536.97 125.909   4
  -1  -2  14 2339.94 86.4491   2
  -1  -2  13 14948.4 264.580   5
  -1  -2  13 15645.8 298.955   4
  -1  -2  13 15274.6 214.673   2
  -1  -2  12 2517.97 117.310   4
  -1  -2  12 2510.90 109.260   5
  -1  -2  12 2449.70 88.0357   2
  -1  -2  11 1407.80 67.7058   2
  -1  -2  11 1413.01 85.6563   4
  -1  -2  11 1286.43 79.0887   5
  -1  -2  10 16015.7 273.439   4
  -1  -2  10 16009.6 261.344   5
  -1  -2   9 783.907 62.1480   4
  -1  -2   9 820.073 61.7789   5
  -1  -2   8 3192.11 116.028   5
  -1  -2   8 3370.42 118.448   4
  -1  -2   7 4366.16 127.843   4
   1   2  -7 4431.07 72.4163   6
   1   2  -6 12461.4 124.152   6
  -1  -2   6 11765.7 202.589   4
   1   2  -5 10383.2 117.090   6
  -1  -2   5 10380.6 179.874   4
   1   2  -4 3.09914 28.6505   5
  -1  -2   4 30.2350 24.3491   4
  -1  -2   4 31.4027 11.9931   6
   1   2  -4 22.1783 11.7335   6
   1   2  -3 4182.21 79.9564   3
   1   2  -3 4345.95 84.8392   6
   1   2  -3 4412.37 123.361   5
  -1  -2   3 4022.77 107.798   4
  -1  -2   3 4163.39 82.6877   6
  -1  -2   2 17699.4 219.145   4
   1   2  -2 16973.0 242.373   5
  -1  -2   2 18274.2 179.557   6
   1   2  -2 18381.9 184.013   6
   1   2  -2 18316.6 157.283   3
  -1  -2   1 123.165 14.7616   3
   1   2  -1 136.624 32.1556   5
  -1  -2   1 151.056 22.6106   6
   1   2  -1 141.742 18.8518   3
   1   2   0 64.8126 33.7480   5
  -1  -2   0 20.2160 12.7167   3
  -1  -2   0 31.4262 19.5836   6
   1   2   0 41.9977 16.1273   3
   1   2   0 37.2584 18.1641   1
  -1  -2  -1 83.7699 22.8924   6
   1   2   1 146.930 32.9060   5
  -1  -2  -1 91.3054 16.6903   3
  -1  -2  -1 102.933 20.3962   1
   1   2   1 81.6350 21.8629   1
  -1  -2  -2 2979.77 94.0583   6
   1   2   2 3031.18 95.4844   5
  -1  -2  -2 2847.59 88.1739   1
   1   2   2 3041.95 93.9129   1
   1   2   3 1891.27 78.2435   1
  -1  -2  -3 1682.13 78.7724   6
  -1  -2  -3 1815.72 74.8125   1
   1   2   3 1862.46 74.7493   5
  -1  -2  -4 37.5554 27.5569   6
  -1  -2  -4 11.5643 21.5114   5
   1   2   4-1.15290 23.5278   5
  -1  -2  -4 18.9299 17.1638   1
   1   2   5 43.1819 20.9862   5
  -1  -2  -5 63.2530 25.6335   1
  -1  -2  -5 25.1254 24.1037   6
  -1  -2  -5 17.3588 19.0666   5
   1   2   6 4983.33 115.370   5
  -1  -2  -6 5011.79 147.041   1
  -1  -2  -6 5072.30 142.010   6
   1   2   7 2948.67 87.3132   5
  -1  -2  -7 2914.72 116.437   1
  -1  -2  -7 3044.89 114.685   6
  -1  -2  -8 228.305 38.1278   1
  -1  -2  -8 182.385 38.8118   6
   1   2   8 206.777 27.8789   5
   1   2   9 495.603 44.3392   5
  -1  -2  -9 477.985 60.7814   1
  -1  -2  -9 563.539 45.6982   2
  -1  -2  -9 561.223 61.4372   6
  -1  -2 -10 3023.13 136.855   1
  -1  -2 -10 2949.60 131.279   6
   1   2  10 3081.01 89.9591   5
  -1  -2 -10 3138.56 97.0301   2
  -1  -2 -11 5523.66 128.427   2
   1   2  11 5401.91 117.342   5
  -1  -2 -11 5815.52 181.065   6
  -1  -2 -11 5627.45 194.870   1
  -1  -2 -12 24555.8 415.768   1
   1   2  12 24129.8 247.142   5
  -1  -2 -12 24127.8 265.901   2
  -1  -2 -12 23965.1 377.768   6
  -1  -2 -13 1742.98 72.4440   2
  -1  -2 -13 1733.52 107.024   6
   1   2  13 1778.03 69.5139   5
  -1  -2 -13 1701.31 116.333   1
  -1  -2 -14 13882.5 336.823   1
   1   2  14 13792.2 190.911   5
  -1  -2 -14 13755.1 302.874   6
  -1  -2 -14 13998.8 198.379   2
   1   2  15 6747.12 133.998   5
  -1  -2 -15 7133.75 221.634   6
  -1  -2 -15 6445.57 134.424   2
  -1  -2 -15 7233.95 252.033   1
  -1  -2 -16 30.0161 39.2458   6
  -1  -2 -16 50.3429 40.9921   1
  -1  -2 -16 28.3728 16.1992   2
   1   2  16-4.44407 19.5361   5
   1   2  17 482.532 40.4292   5
   1   2  17 342.151 73.9477   1
  -1  -2 -17 368.768 63.3977   6
  -1  -2 -17 474.020 76.5373   1
  -1  -2 -17 429.233 34.8645   2
   1   2  18-62.5928 74.5529   1
   1   2  18-13.3922 21.9838   5
  -1  -2 -18 28.0697 44.0103   1
  -1  -2 -18 13.5906 12.9544   2
  -1  -2 -18 15.8579 36.2920   6
  -1  -2 -19 306.849 67.7084   1
  -1  -2 -19 264.175 26.2367   2
   1   2  19 297.654 35.7558   5
  -1  -2 -19 171.606 51.5585   6
  -1  -2 -20 449.254 29.6486   2
   1   2  20 513.642 43.4723   5
  -1  -2 -20 445.514 73.0960   6
  -1  -2 -20 475.195 80.4213   1
   1   2  21 908.484 55.0994   5
  -1  -2 -21 936.252 100.063   6
   1   2  22 1052.25 58.0314   5
  -1  -2 -22 1074.89 107.185   6
   1   2  23 611.748 44.9717   5
  -1  -2 -23 708.270 90.4299   6
  -1  -2 -24 16.1827 35.9841   6
  -1  -2 -24 56.8689 44.5893   4
   1   2  24-11.4042 18.1954   5
  -1  -2 -25 82.7983 42.4632   4
  -1  -2 -25 147.109 54.9018   6
   1   2  25 150.637 25.6958   5
  -1  -2 -26 118.698 47.3666   4
  -1  -2 -26 35.4526 44.1554   6
   1   2  26 83.6968 22.1243   5
  -1  -2 -27 258.188 67.4130   6
   1   2  27 261.648 29.2541   5
  -1  -2 -27 323.166 70.7337   4
  -1  -2 -28 336.328 71.3988   6
  -1  -2 -28 228.161 67.9116   4
  -1  -2 -29 52.3671 47.1921   4
  -1  -2 -29 86.1994 49.5736   6
  -1  -2 -30 495.873 84.7840   4
  -1  -2 -30 440.036 84.2584   6
  -1  -2 -31 378.949 79.5202   4
  -1  -2 -31 344.207 69.9199   6
  -1  -2 -32-23.8661 37.3685   6
  -1  -2 -32-23.4469 43.4978   4
  -1  -2 -33 95.2165 58.9156   6
  -1  -2 -33 53.6318 46.4780   4
  -1  -2 -34 478.979 85.6939   6
  -1  -2 -34 484.563 88.0616   4
  -1  -2 -35 127.016 50.7221   4
  -1  -2 -35 255.574 63.4663   6
  -1  -2 -36 338.815 78.4124   6
  -1  -2 -36 352.840 78.1933   4
  -1  -2 -37 487.596 85.8589   6
  -1  -2 -37 441.685 89.7960   4
  -1  -2 -38 1260.71 135.630   6
   1   3 -36 422.291 89.0480   4
   1   3 -35 360.448 87.9564   4
   1   3 -34-34.3566 60.5552   4
  -1  -3  33 36.5032 34.4577   5
   1   3 -33-1.87427 60.3494   4
  -1  -3  32 606.316 76.3971   5
   1   3 -32 558.316 60.6557   6
   1   3 -32 735.699 115.823   4
   1   3 -31 1449.89 151.400   4
   1   3 -31 1313.13 87.2523   6
  -1  -3  31 1539.82 115.354   5
   1   3 -30-26.2163 25.2971   6
  -1  -3  30 56.9845 39.3132   5
   1   3 -30-15.5877 50.0830   4
   1   3 -29 475.399 93.8884   4
   1   3 -29 570.606 58.2483   6
  -1  -3  29 559.259 73.6557   5
   1   3 -28 2946.72 200.267   4
   1   3 -28 3087.38 128.063   6
  -1  -3  28 3110.93 157.831   5
  -1  -3  27 48.3260 34.1959   5
   1   3 -27 79.9497 31.2799   6
   1   3 -27 37.0402 37.8560   4
   1   3 -26-11.8871 20.9708   6
  -1  -3  26-5.72273 35.6587   5
   1   3 -26-8.37527 44.5151   4
   1   3 -25 26.8280 41.3887   1
   1   3 -25-22.5705 49.0266   4
  -1  -3  25 137.297 46.6160   5
   1   3 -25 135.739 32.9561   6
   1   3 -24 1070.51 112.551   4
  -1  -3  24 1115.17 59.0364   2
   1   3 -24 1219.21 123.771   1
  -1  -3  24 1199.68 97.9868   5
   1   3 -24 1112.92 73.0706   6
  -1  -3  23 364.663 37.2299   2
   1   3 -23 349.962 42.6034   6
   1   3 -23 409.354 76.6271   1
  -1  -3  23 379.063 65.2203   5
   1   3 -23 347.282 72.5706   4
   1   3 -22 150.068 52.6501   4
  -1  -3  22 123.028 27.7512   2
  -1  -3  22 185.381 58.5055   5
   1   3 -22 111.039 28.9981   6
   1   3 -22 149.098 63.2647   1
   1   3 -21 2194.07 158.934   1
  -1  -3  21 2126.86 91.9162   2
   1   3 -21 2358.04 153.603   4
  -1  -3  20 2092.90 137.130   4
   1   3 -20 1938.36 136.074   4
  -1  -3  20 1861.43 89.1305   2
   1   3 -20 1830.62 144.827   1
  -1  -3  19 318.902 40.8372   2
   1   3 -19 329.785 68.1242   1
   1   3 -19 480.625 72.7499   4
  -1  -3  19 257.248 53.4828   4
   1   3 -18-9.77064 39.7643   1
  -1  -3  18 52.0289 39.8843   4
   1   3 -18 22.0678 37.4159   4
  -1  -3  18 3.49888 20.1575   2
  -1  -3  17 42.5818 24.3474   2
  -1  -3  17 23.1505 25.7339   4
  -1  -3  16 1152.85 95.5557   4
  -1  -3  16 1131.82 72.0750   2
  -1  -3  15 3709.15 162.799   4
  -1  -3  15 3667.24 128.176   2
  -1  -3  14-14.0549 25.3904   2
  -1  -3  14 37.6693 30.9576   4
  -1  -3  13 3453.33 125.811   2
  -1  -3  13 3571.89 153.070   4
   1   3 -12 1662.00 47.3255   6
  -1  -3  12 1688.62 101.770   4
  -1  -3  12 1635.24 104.269   5
  -1  -3  12 1651.89 87.1657   2
  -1  -3  11 178.475 40.1289   5
  -1  -3  11 313.669 42.0734   2
  -1  -3  11 233.501 41.2700   4
   1   3 -11 256.666 19.2098   6
   1   3 -10 634.220 28.2452   6
  -1  -3  10 582.453 53.2921   2
  -1  -3  10 620.672 64.9553   5
  -1  -3  10 571.138 58.6949   4
  -1  -3   9 50.9873 24.0054   2
   1   3  -9 79.6154 12.7643   6
  -1  -3   9 71.6372 28.0470   4
  -1  -3   9 50.1508 33.5811   5
  -1  -3   8 4576.52 142.765   2
  -1  -3   8 4287.37 142.559   4
   1   3  -8 4549.41 80.5123   6
  -1  -3   7 2034.26 93.2413   4
   1   3  -7 2000.67 56.0288   6
  -1  -3   7 1884.72 92.6945   2
  -1  -3   6 1170.03 43.5188   6
   1   3  -6 1005.17 42.5160   6
  -1  -3   6 1111.29 70.9114   2
  -1  -3   6 1021.14 68.1178   4
  -1  -3   5 1318.17 76.5745   2
  -1  -3   5 1248.12 48.2479   6
   1   3  -5 1345.53 52.4173   6
  -1  -3   5 1311.64 73.3909   4
   1   3  -4 3483.27 115.600   4
  -1  -3   4 3445.72 83.2906   6
   1   3  -4 3294.76 87.3999   6
  -1  -3   4 3539.72 121.795   2
  -1  -3   4 3333.12 112.757   4
   1   3  -4 3304.08 75.2526   3
  -1  -3   3 4963.17 106.471   6
   1   3  -3 5338.84 87.1495   3
   1   3  -3 5308.24 114.199   6
  -1  -3   3 5187.34 135.931   4
  -1  -3   3 5309.00 149.789   2
  -1  -3   2 1645.95 74.7456   4
   1   3  -2 1736.59 70.0454   6
   1   3  -2 1699.32 89.6172   5
  -1  -3   2 1660.12 64.6955   6
   1   3  -2 1611.65 45.7557   3
   1   3  -1 1891.84 47.2401   3
   1   3  -1 2156.27 81.7627   6
   1   3  -1 2022.74 98.6346   5
  -1  -3   1 2049.20 83.1157   4
  -1  -3   1 2061.20 75.2368   6
  -1  -3   1 2022.91 42.4687   3
   1   3  -1 2121.19 71.7935   1
  -1  -3   0 4118.70 65.9477   3
  -1  -3   0 4515.39 138.856   2
  -1  -3   0 4386.23 115.986   6
   1   3   0 4276.24 119.285   6
   1   3   0 4291.26 137.653   5
   1   3   0 4229.03 105.603   1
  -1  -3  -1 445.508 41.7899   6
   1   3   1 388.907 37.2877   1
  -1  -3  -1 402.816 24.5059   3
   1   3   1 427.387 44.5913   6
  -1  -3  -1 432.572 46.2755   2
   1   3   1 412.381 47.7374   5
  -1  -3  -2 3.40934 24.7166   2
  -1  -3  -2 10.1822 15.5301   1
   1   3   2-30.2581 18.5898   1
  -1  -3  -2 2.43012 19.7592   6
   1   3   2 51.9443 34.7640   5
   1   3   2-0.89916 23.4580   6
  -1  -3  -2 8.07376 11.1005   3
   1   3   3 244.101 38.6953   5
  -1  -3  -3 256.459 39.1818   6
  -1  -3  -3 341.174 42.2485   5
  -1  -3  -3 274.189 33.4511   1
  -1  -3  -3 254.561 36.8259   2
   1   3   3 171.397 30.2628   1
  -1  -3  -4 8516.07 180.066   1
   1   3   4 8384.74 185.346   5
  -1  -3  -4 8078.20 170.216   5
  -1  -3  -4 8513.54 190.328   2
  -1  -3  -4 8202.17 189.786   6
   1   3   4 7960.19 180.220   1
  -1  -3  -5 624.866 57.9892   6
  -1  -3  -5 626.255 48.3829   5
   1   3   5 685.491 56.4433   5
  -1  -3  -5 625.020 53.6189   2
  -1  -3  -5 598.830 51.8071   1
   1   3   5 565.334 55.8846   1
   1   3   6 80.5837 32.1032   1
  -1  -3  -6 95.5051 33.5394   6
  -1  -3  -6 59.0904 20.7410   2
   1   3   6 126.451 29.3982   5
  -1  -3  -6 61.9823 22.8587   1
  -1  -3  -6 108.495 27.0600   5
  -1  -3  -7-8.67185 30.6621   6
  -1  -3  -7 28.4669 24.5510   2
  -1  -3  -7 6.67646 19.1247   5
   1   3   7 36.9641 24.2150   5
  -1  -3  -7-0.36985 20.3187   1
   1   3   7 43.3929 31.4770   1
   1   3   8 69.0664 24.5170   5
  -1  -3  -8 128.614 41.4013   6
  -1  -3  -8 87.3093 29.1121   1
   1   3   8 121.435 40.0942   1
  -1  -3  -8 99.4482 27.7838   2
  -1  -3  -9 1556.17 99.1021   1
   1   3   9 1421.20 75.1800   5
  -1  -3  -9 1440.23 95.3738   6
  -1  -3  -9 1419.37 78.7514   2
   1   3   9 729.451 79.2066   1
   1   3  10 1696.03 81.6853   5
  -1  -3 -10 1665.02 86.6945   2
  -1  -3 -10 1740.81 107.713   6
  -1  -3 -10 1767.53 108.786   1
  -1  -3 -11 1211.39 98.5413   6
   1   3  11 1360.67 72.5531   5
  -1  -3 -11 1467.02 104.350   1
  -1  -3 -11 1336.27 78.5208   2
  -1  -3 -12 87.4778 29.3429   2
  -1  -3 -12 82.2575 31.5226   1
   1   3  12 136.258 31.5515   5
  -1  -3 -12 106.759 45.7759   6
  -1  -3 -13 313.888 60.9775   6
  -1  -3 -13 379.323 44.5007   2
   1   3  13 371.351 42.0206   5
   1   3  13 563.689 88.2643   1
  -1  -3 -13 435.718 67.6843   1
  -1  -3 -14 0.73722 18.3016   2
   1   3  14 13.2285 23.5650   5
   1   3  14 51.6838 45.6115   1
  -1  -3 -14-5.14662 35.4338   6
  -1  -3 -14 33.2417 28.5355   1
  -1  -3 -15 33.3087 41.9998   6
   1   3  15 85.5656 33.4322   5
  -1  -3 -15 20.7429 26.6202   2
   1   3  15 173.420 76.5188   1
  -1  -3 -15 135.156 52.9914   1
   1   3  16 761.025 104.624   1
  -1  -3 -16 732.400 83.6719   6
  -1  -3 -16 906.089 98.6979   1
   1   3  16 768.369 56.4791   5
  -1  -3 -16 716.918 57.4745   2
  -1  -3 -17 23.3036 40.4333   6
   1   3  17-6.42008 46.2751   1
   1   3  17 28.6610 24.7075   5
  -1  -3 -17-9.46452 44.4963   1
  -1  -3 -17 23.6000 19.1105   2
  -1  -3 -18 162.968 32.7644   2
  -1  -3 -18 160.964 56.2947   1
  -1  -3 -18 133.707 54.4829   6
   1   3  18 151.780 36.8549   5
   1   3  18 167.493 77.0229   1
  -1  -3 -19 14.0551 18.1658   2
  -1  -3 -19 47.3997 46.6173   6
   1   3  19 3.93844 23.5257   5
  -1  -3 -19-55.3083 38.9981   1
  -1  -3 -20 23.8464 16.6284   2
  -1  -3 -20 14.0519 38.7869   6
   1   3  20 14.7641 21.6091   5
  -1  -3 -21 14.2401 15.0895   2
   1   3  21 26.1245 21.4559   5
  -1  -3 -21-62.1526 52.7330   6
   1   3  22-10.2041 19.7255   5
  -1  -3 -22-7.31327 37.7941   6
  -1  -3 -23 10.2929 40.4200   6
   1   3  23 35.8006 21.7732   5
  -1  -3 -24 152.710 53.5070   6
   1   3  24 244.672 30.8224   5
  -1  -3 -25 6.70637 40.1981   6
   1   3  25 12.2568 15.7913   5
  -1  -3 -26-14.2057 44.6780   6
  -1  -3 -26 64.1386 43.7472   4
   1   3  26-4.38725 14.5602   5
  -1  -3 -27-82.3363 50.3461   6
  -1  -3 -27-64.5904 41.6279   4
  -1  -3 -28 37.6742 40.2342   4
  -1  -3 -28 72.3944 50.3985   6
  -1  -3 -29 48.6330 44.0474   6
  -1  -3 -29-19.1379 37.2754   4
  -1  -3 -30-2.94999 35.8659   4
  -1  -3 -30 8.36932 41.4706   6
  -1  -3 -31 4.93096 39.0473   4
  -1  -3 -31 44.9010 41.9339   6
  -1  -3 -32-64.6803 51.1428   6
  -1  -3 -32-13.9900 44.8363   4
  -1  -3 -33-64.3083 51.6053   6
  -1  -3 -33 25.8519 46.0720   4
  -1  -3 -34 54.2479 39.2277   4
  -1  -3 -34 16.5426 44.8680   6
  -1  -3 -35 123.715 56.0499   6
  -1  -3 -35 89.7059 50.9407   4
  -1  -3 -36 21.4673 44.6271   6
  -1  -3 -36 55.3353 46.2377   4
  -1  -3 -37-4.68653 44.1308   4
   1   4 -35 229.688 67.1792   4
   1   4 -34-21.4296 47.4771   4
  -1  -4  34 14.7911 37.4138   5
  -1  -4  33 274.131 61.6644   5
   1   4 -33 211.043 76.8548   4
  -1  -4  32 38.8408 39.7921   5
   1   4 -32-86.1457 61.2825   4
  -1  -4  31 190.657 51.5935   5
   1   4 -31 75.5139 56.8631   4
   1   4 -30 127.148 61.9890   4
  -1  -4  30 215.257 65.7026   5
   1   4 -29 299.200 81.4107   4
  -1  -4  29 279.592 66.0419   5
   1   4 -29 204.996 27.4950   6
  -1  -4  28-17.3233 41.7807   5
   1   4 -28-2.98866 14.2133   6
   1   4 -28 30.3249 56.0022   4
   1   4 -27 256.767 30.9628   6
   1   4 -27 267.660 67.5087   4
  -1  -4  27 286.819 65.4546   5
   1   4 -26 163.270 24.9783   6
  -1  -4  26 190.934 51.2506   5
   1   4 -26 130.416 52.8596   4
  -1  -4  26 134.302 27.7020   2
   1   4 -25 94.5113 51.8191   1
  -1  -4  25 14.9546 16.0525   2
  -1  -4  25 42.7600 43.4789   5
   1   4 -25 53.7941 44.3620   4
   1   4 -25 47.4043 16.2832   6
   1   4 -24 343.229 32.9618   6
  -1  -4  24 442.477 76.2805   5
  -1  -4  24 337.255 43.2529   2
   1   4 -24 379.044 73.4716   4
   1   4 -24 315.806 66.4679   1
   1   4 -23 200.589 26.0812   6
   1   4 -23 257.378 59.8582   4
   1   4 -23 231.419 61.2913   1
  -1  -4  23 221.476 37.7822   2
  -1  -4  23 243.884 60.5752   5
  -1  -4  22 619.194 83.6342   5
  -1  -4  22 516.864 54.7524   2
   1   4 -22 496.635 78.0550   1
   1   4 -22 556.055 80.8424   4
   1   4 -22 531.365 37.5019   6
   1   4 -21 312.381 70.0703   4
   1   4 -21 305.761 66.8861   1
  -1  -4  21 220.582 40.9128   2
  -1  -4  21 284.697 69.0107   5
   1   4 -21 210.587 24.6713   6
   1   4 -20 219.520 23.6940   6
  -1  -4  20 277.122 59.2609   4
  -1  -4  20 248.098 42.8353   2
  -1  -4  20 195.358 54.2170   5
   1   4 -20 272.130 61.5757   4
   1   4 -20 200.588 60.8630   1
  -1  -4  19 655.201 78.8959   5
   1   4 -19 655.984 36.5012   6
  -1  -4  19 646.803 64.8957   2
  -1  -4  19 649.620 80.9650   4
   1   4 -19 587.029 80.4104   4
   1   4 -19 686.235 32.9434   6
   1   4 -19 687.282 88.6123   1
   1   4 -18 55.6501 37.6821   1
  -1  -4  18 128.935 37.6337   2
  -1  -4  18 138.685 45.8581   5
  -1  -4  18 136.376 46.4746   4
   1   4 -18 110.969 13.5546   6
   1   4 -18 137.227 51.6417   4
   1   4 -17 81.7628 14.8049   6
  -1  -4  17 383.078 68.4046   5
  -1  -4  17 149.580 72.5274   4
   1   4 -17 301.667 68.4918   4
  -1  -4  17 122.140 55.2230   2
  -1  -4  16 56.9595 30.6088   2
   1   4 -16 3.06210 5.81703   6
  -1  -4  16 27.2302 41.8938   5
  -1  -4  16-3.75662 25.8327   4
   1   4 -16-31.3010 36.8054   4
   1   4 -15 1005.75 36.1657   6
  -1  -4  15 1487.03 97.7753   2
  -1  -4  15 1578.19 114.130   4
  -1  -4  15 1666.69 120.398   5
   1   4 -15 1529.72 113.797   4
   1   4 -14 122.824 13.6369   6
  -1  -4  14 188.206 42.0122   4
   1   4 -14 146.385 39.7324   4
  -1  -4  14 46.8892 39.9133   5
  -1  -4  14 181.512 39.8973   2
  -1  -4  13 360.722 57.6109   4
   1   4 -13 391.879 60.4948   4
   1   4 -13 323.945 20.4472   6
  -1  -4  13 440.445 52.8714   2
   1   4 -12 304.447 48.4847   4
  -1  -4  12 287.186 49.4181   2
   1   4 -12 244.471 20.0734   6
  -1  -4  12 371.313 57.1757   4
  -1  -4  11 2516.84 124.845   2
   1   4 -11 2527.54 61.3278   6
  -1  -4  11 2424.90 127.308   4
   1   4 -10 700.928 34.4284   6
  -1  -4  10 583.533 63.4784   2
  -1  -4  10 709.096 71.1235   4
  -1  -4   9 2204.66 114.600   2
   1   4  -9 2065.44 61.9425   6
  -1  -4   9 2025.77 108.948   4
   1   4  -8 617.856 35.6146   6
  -1  -4   8 576.309 60.9549   2
  -1  -4   8 575.891 60.4578   4
  -1  -4   7 2202.02 114.271   2
  -1  -4   7 2055.53 63.9727   6
   1   4  -7 2125.78 70.4732   6
   1   4  -7 2346.57 114.289   4
  -1  -4   7 2154.00 105.655   4
   1   4  -6 49.7181 18.5797   6
   1   4  -6 81.3287 31.6272   4
  -1  -4   6 56.2939 34.3931   2
  -1  -4   6 76.7000 18.2664   6
  -1  -4   6 40.8847 26.2170   4
   1   4  -5-9.26396 10.8703   3
  -1  -4   5-5.93541 25.5701   2
  -1  -4   5-4.70383 14.1949   6
   1   4  -5-10.8153 16.3457   6
  -1  -4   5-7.41534 22.1662   4
  -1  -4   4 9822.45 235.901   2
  -1  -4   4 10267.5 164.913   6
   1   4  -4 10221.8 177.709   6
   1   4  -4 9856.10 124.859   3
  -1  -4   4 10055.8 209.118   4
   1   4  -3 266.182 29.2381   1
  -1  -4   3 253.351 45.3915   2
   1   4  -3 245.040 18.5773   3
  -1  -4   3 290.964 38.6675   4
  -1  -4   3 243.181 29.9029   6
   1   4  -3 259.358 35.7248   6
  -1  -4   2 149.497 29.3970   4
  -1  -4   2 150.618 26.3032   6
  -1  -4   2 154.687 40.5438   2
   1   4  -2 116.166 26.2112   6
   1   4  -2 181.406 28.6725   1
  -1  -4   1 237.166 33.8992   4
  -1  -4   1 283.966 47.1560   2
   1   4  -1 262.484 29.4703   1
   1   4  -1 243.239 35.5052   6
  -1  -4   1 274.966 32.9649   6
   1   4   0 2179.04 82.6786   1
  -1  -4   0 1999.02 106.530   2
  -1  -4   0 2117.78 93.0060   4
   1   4   0 2125.66 96.3729   6
  -1  -4   0 2181.56 91.9422   6
   1   4   1 7.07935 19.5557   1
  -1  -4  -1 31.9713 27.8461   2
   1   4   1 2.07697 21.0882   6
  -1  -4  -1 14.2638 20.9654   6
  -1  -4  -1 14.7631 33.8462   5
  -1  -4  -2 1860.50 92.1530   6
  -1  -4  -2 1668.50 78.0933   1
  -1  -4  -2 1601.90 92.0514   5
  -1  -4  -2 1565.28 49.2719   3
   1   4   2 1590.19 97.6261   5
   1   4   2 1658.01 82.5802   1
  -1  -4  -2 1753.73 101.983   2
   1   4   2 1695.65 94.4008   6
   1   4   3 3164.61 129.622   6
  -1  -4  -3 3286.49 138.136   2
   1   4   3 3235.05 116.909   1
   1   4   3 3404.80 137.612   5
  -1  -4  -3 3429.81 114.374   1
  -1  -4  -3 3312.24 126.308   5
  -1  -4  -3 3320.83 83.9417   3
  -1  -4  -3 3414.93 129.442   6
  -1  -4  -4 815.676 61.4071   1
   1   4   4 796.095 64.7363   1
  -1  -4  -4 745.993 67.0766   5
  -1  -4  -4 702.393 64.3521   6
  -1  -4  -4 742.821 69.5688   2
   1   4   4 710.644 65.7095   5
   1   4   5 630.730 61.7509   5
  -1  -4  -5 558.416 56.0279   5
  -1  -4  -5 455.077 56.0355   6
  -1  -4  -5 591.330 55.7747   1
  -1  -4  -5 596.099 62.0132   2
   1   4   5 558.143 55.3251   1
  -1  -4  -6 53.9365 23.5091   1
  -1  -4  -6 53.0130 27.1472   5
  -1  -4  -6 61.2064 31.5279   2
   1   4   6 31.6096 31.3747   5
   1   4   6 115.520 37.2664   1
  -1  -4  -6 78.3981 33.6874   6
   1   4   7 252.410 47.4608   1
  -1  -4  -7 301.597 48.0847   2
  -1  -4  -7 224.725 38.0095   5
   1   4   7 261.166 44.4992   5
  -1  -4  -7 276.596 41.6621   1
  -1  -4  -7 180.103 36.8685   6
  -1  -4  -8 26.2836 23.5702   2
   1   4   8 65.3789 34.5164   1
  -1  -4  -8 32.3126 31.8630   6
  -1  -4  -8 44.0223 26.9650   1
  -1  -4  -8 14.1782 23.0336   5
   1   4   8 29.0231 25.6314   5
   1   4   9 57.1943 38.4357   5
  -1  -4  -9 38.2387 35.1899   2
  -1  -4  -9 65.2944 42.5790   6
  -1  -4  -9 170.797 41.0044   5
  -1  -4  -9 88.6043 36.5573   1
  -1  -4 -10 1726.01 108.879   2
  -1  -4 -10 1701.01 117.931   6
  -1  -4 -10 1583.51 112.048   1
   1   4  10 2077.37 111.654   5
  -1  -4 -11 1846.80 121.373   1
  -1  -4 -11 1638.70 116.932   6
  -1  -4 -11 1725.34 98.6777   2
   1   4  11 1741.96 96.1191   5
  -1  -4 -12-32.4576 41.1711   6
   1   4  12 40.6672 30.8327   5
  -1  -4 -12 4.29671 26.2462   2
  -1  -4 -12 5.47299 27.7533   1
   1   4  12 42.7485 46.6091   1
  -1  -4 -13 1.78150 23.4732   2
   1   4  13-42.0932 30.9430   5
  -1  -4 -13 21.3344 39.0620   6
  -1  -4 -13-32.0529 31.6617   1
   1   4  13-45.1647 47.5155   1
  -1  -4 -14 49.5673 44.8179   6
   1   4  14 14.9413 49.3868   1
   1   4  14 78.9365 34.7398   5
  -1  -4 -14-14.0410 37.8678   1
  -1  -4 -14 26.8926 28.1569   2
  -1  -4 -15 112.317 52.3043   6
   1   4  15 155.940 39.4662   5
   1   4  15 33.6634 47.5227   1
  -1  -4 -15 88.5632 40.1334   1
  -1  -4 -15 113.018 31.6427   2
  -1  -4 -16 841.637 95.1140   6
  -1  -4 -16 910.141 98.2664   1
  -1  -4 -16 769.336 68.8323   2
   1   4  16 863.453 67.4405   5
   1   4  16 782.934 115.106   1
  -1  -4 -17 238.385 38.3632   2
   1   4  17 268.767 76.7300   1
   1   4  17 307.341 44.4712   5
  -1  -4 -17 373.899 70.2791   1
  -1  -4 -17 334.448 64.0336   6
   1   4  18 44.1663 50.4609   1
  -1  -4 -18 147.466 50.3466   1
  -1  -4 -18 135.611 52.8923   6
   1   4  18 123.388 34.2145   5
  -1  -4 -18 117.402 31.9545   2
  -1  -4 -19 180.200 39.8891   2
   1   4  19 225.261 42.0176   5
  -1  -4 -19 245.609 64.8365   6
  -1  -4 -20 1761.05 142.922   6
  -1  -4 -20 1752.40 90.8106   2
   1   4  20 1701.38 87.7548   5
  -1  -4 -21 1057.91 70.0060   2
  -1  -4 -21 1241.93 121.385   6
   1   4  21 1009.37 65.9974   5
   1   4  22 137.047 30.3665   5
  -1  -4 -22 208.785 59.3824   6
  -1  -4 -22 137.621 27.2614   2
  -1  -4 -23 377.619 82.1769   6
  -1  -4 -23 325.040 37.4069   2
   1   4  23 338.367 40.1897   5
  -1  -4 -24-3.56512 44.5384   6
   1   4  24-41.0123 21.8616   5
   1   4  25 92.7322 21.5462   5
  -1  -4 -25 98.5169 57.3997   6
  -1  -4 -26 214.944 63.9441   6
  -1  -4 -27-70.7084 57.8303   6
  -1  -4 -27-47.3963 39.6654   4
  -1  -4 -28 519.804 77.0888   4
  -1  -4 -28 601.070 101.692   6
  -1  -4 -29 17.2269 33.6114   4
  -1  -4 -29-22.5722 44.2905   6
  -1  -4 -30 15.4250 45.8509   6
  -1  -4 -30-1.73237 39.5886   4
  -1  -4 -31-66.5151 44.6479   6
  -1  -4 -31-5.11586 41.8839   4
  -1  -4 -32 92.0712 41.9836   4
  -1  -4 -32 121.866 58.1380   6
  -1  -4 -33 356.765 82.5395   6
  -1  -4 -33 283.115 69.9311   4
  -1  -4 -34-19.3942 57.9407   6
  -1  -4 -34 74.3790 52.5513   4
  -1  -4 -35 37.4669 42.1109   4
  -1  -5  34 110.647 57.4342   5
   1   5 -34 131.001 63.0905   4
   1   5 -33 462.476 94.6891   4
  -1  -5  33 246.802 65.5248   5
  -1  -5  32 461.262 80.9445   5
   1   5 -32 434.973 93.5152   4
  -1  -5  31 19.1793 46.0847   5
   1   5 -31 32.8885 45.0472   4
   1   5 -30 3107.61 220.733   4
  -1  -5  30 3174.06 189.812   5
   1   5 -29-12.3423 52.5849   4
  -1  -5  29 31.6342 42.3409   5
   1   5 -28 130.691 62.8653   4
  -1  -5  28 207.634 66.6271   5
  -1  -5  27 335.181 44.9043   2
  -1  -5  27 341.461 71.6825   5
   1   5 -27 406.696 87.9708   4
   1   5 -26-22.0811 50.7580   4
  -1  -5  26 14.0720 42.3561   5
  -1  -5  26 5.31189 24.0955   2
  -1  -5  25 144.179 33.5874   2
  -1  -5  25 137.346 62.8871   5
   1   5 -25 295.560 66.9737   1
   1   5 -25 91.8940 51.5763   4
  -1  -5  24 108.765 34.3446   2
  -1  -5  24 153.020 55.1648   5
   1   5 -24 42.5794 37.6813   1
   1   5 -24 92.1916 55.5295   4
   1   5 -23 370.350 71.9972   4
  -1  -5  23 595.037 92.1200   5
   1   5 -23 417.011 71.2433   1
  -1  -5  23 494.018 59.4352   2
  -1  -5  22 532.926 61.3193   2
   1   5 -22 537.318 81.4002   1
  -1  -5  22 625.077 87.2710   5
   1   5 -22 623.070 95.3356   4
   1   5 -21 11.3464 36.5668   1
  -1  -5  21-31.9035 51.8920   5
  -1  -5  21-20.1541 27.9198   2
   1   5 -21 15.5725 44.0336   4
   1   5 -20 48.9495 43.1832   1
  -1  -5  20-13.9381 48.0518   5
   1   5 -20 30.5161 40.6883   4
  -1  -5  20 17.4047 24.2845   2
  -1  -5  19-24.4712 48.8887   5
   1   5 -19 123.077 57.5738   4
   1   5 -19 29.7712 40.8651   1
  -1  -5  19-32.8592 36.5805   2
  -1  -5  18 1924.97 134.040   4
  -1  -5  18 1828.06 139.113   5
   1   5 -18 1808.91 134.009   4
  -1  -5  18 1863.55 114.972   2
   1   5 -18 1805.45 126.520   1
   1   5 -17 2400.49 151.029   4
  -1  -5  17 2267.22 149.217   5
   1   5 -17 2269.90 138.171   1
  -1  -5  17 2517.24 151.496   4
  -1  -5  17 2365.88 131.121   2
  -1  -5  16 594.026 71.9075   4
  -1  -5  16 590.987 69.5619   2
  -1  -5  16 606.170 85.8372   5
   1   5 -16 579.604 76.6740   4
  -1  -5  15 11066.9 304.013   4
   1   5 -15 10512.0 298.421   4
  -1  -5  15 10521.6 309.089   5
  -1  -5  15 10244.5 275.537   2
   1   5 -14 1300.75 108.641   4
  -1  -5  14 1548.67 109.264   2
  -1  -5  14 1531.29 113.890   4
  -1  -5  14 1586.97 125.542   5
  -1  -5  13 107.940 41.1790   2
   1   5 -13 92.3277 45.7908   4
  -1  -5  13 84.2746 52.6947   5
  -1  -5  13 133.966 36.0986   4
   1   5 -13 69.5564 12.1330   6
   1   5 -12 1192.38 95.8125   4
   1   5 -12 1174.19 44.5658   6
  -1  -5  12 1133.59 104.069   5
  -1  -5  12 1242.73 98.7728   4
  -1  -5  12 1207.84 96.1362   2
   1   5 -11 86.5078 36.9496   4
  -1  -5  11 104.217 34.8343   4
   1   5 -11 104.602 17.8670   6
  -1  -5  11 84.6098 44.8145   5
  -1  -5  11 52.0141 27.1030   2
  -1  -5  10 919.690 91.7172   5
  -1  -5  10 857.820 79.2469   4
  -1  -5  10 863.500 83.7662   2
   1   5 -10 792.457 43.8328   6
   1   5 -10 1014.67 89.5845   4
   1   5  -9 484.992 37.7171   6
  -1  -5   9 368.327 60.7850   2
  -1  -5   9 419.474 58.1198   4
  -1  -5   8 45.2870 25.4373   4
  -1  -5   8 38.2396 33.3973   2
   1   5  -8 61.8733 17.9606   6
  -1  -5   8 65.6191 15.2363   6
   1   5  -7 5837.57 119.041   3
  -1  -5   7 5873.04 123.121   6
  -1  -5   7 5870.44 186.222   4
  -1  -5   7 5690.02 205.050   2
   1   5  -7 5556.48 136.297   6
   1   5  -6 1453.68 55.0943   3
  -1  -5   6 1338.87 102.240   2
  -1  -5   6 1423.75 90.1712   4
  -1  -5   6 1425.97 63.7361   6
   1   5  -6 1372.88 70.0626   6
   1   5  -5 618.142 50.4267   6
  -1  -5   5 559.957 72.3014   2
  -1  -5   5 640.616 61.9884   4
  -1  -5   5 642.245 46.7260   6
   1   5  -5 575.645 32.0012   3
  -1  -5   4 193.002 28.6889   6
  -1  -5   4 150.136 46.3831   2
   1   5  -4 172.554 15.5744   3
   1   5  -4 222.343 25.8029   1
   1   5  -4 215.882 35.3078   6
  -1  -5   4 221.905 40.7779   4
   1   5  -3 71.8390 18.6048   1
   1   5  -3 55.3262 26.3632   6
  -1  -5   3 89.2987 30.0696   4
  -1  -5   3 39.2360 28.3499   2
  -1  -5   3 83.4413 22.4477   6
  -1  -5   2 2327.40 132.808   2
   1   5  -2 2288.71 104.586   6
  -1  -5   2 2368.94 98.7219   6
   1   5  -2 2547.67 85.5218   1
  -1  -5   2 2425.88 108.260   4
  -1  -5   1 1900.74 120.778   2
  -1  -5   1 2169.71 97.6602   6
  -1  -5   1 1906.76 98.2813   4
   1   5  -1 2214.73 87.1262   1
  -1  -5   0 461.228 49.1531   6
  -1  -5   0 489.006 50.7419   4
  -1  -5   0 587.808 71.4794   2
  -1  -5   0 543.678 68.5409   5
   1   5   0 548.173 45.7846   1
  -1  -5  -1 7213.29 231.401   2
  -1  -5  -1 7433.83 193.494   6
  -1  -5  -1 7463.51 215.860   5
  -1  -5  -1 7609.09 189.351   4
   1   5   1 7336.28 171.025   1
  -1  -5  -2 27.4429 35.8983   5
  -1  -5  -2-8.39159 24.6696   6
  -1  -5  -2 22.8704 27.9394   2
   1   5   2 54.9984 27.4663   1
  -1  -5  -3 361.966 55.4828   2
  -1  -5  -3 328.703 24.8636   3
  -1  -5  -3 359.131 49.8844   6
  -1  -5  -3 416.524 44.7961   1
   1   5   3 402.469 48.2947   1
  -1  -5  -3 437.771 59.7482   5
  -1  -5  -4 316.702 56.9947   5
   1   5   4 277.160 44.8608   1
  -1  -5  -4 358.229 58.3161   2
  -1  -5  -4 321.342 42.8853   1
  -1  -5  -4 310.102 49.0049   6
  -1  -5  -4 275.670 28.6406   3
  -1  -5  -5 50.8554 23.5355   1
  -1  -5  -5 36.1903 31.5794   5
  -1  -5  -5 61.9557 30.5882   6
  -1  -5  -5 42.8979 36.0061   2
   1   5   5 68.2374 33.0934   1
  -1  -5  -6 911.467 80.3118   6
   1   5   6 897.468 78.4008   1
  -1  -5  -6 972.919 76.4071   1
  -1  -5  -6 884.740 84.7466   2
  -1  -5  -6 895.849 75.1901   5
  -1  -5  -7 2220.64 110.720   5
  -1  -5  -7 2343.46 129.996   6
   1   5   7 2329.71 126.975   5
  -1  -5  -7 2264.27 127.317   2
  -1  -5  -7 2302.03 120.380   1
  -1  -5  -8 6720.35 183.400   5
  -1  -5  -8 6937.71 213.144   1
  -1  -5  -8 6668.93 224.156   6
   1   5   8 6476.65 207.741   5
  -1  -5  -8 6760.90 219.733   2
  -1  -5  -9-3.75764 28.2186   2
  -1  -5  -9 24.3202 25.8467   1
  -1  -5  -9 40.6666 37.4167   6
   1   5   9-37.0391 34.2773   5
  -1  -5  -9 22.5254 30.2776   5
  -1  -5 -10 586.058 69.6237   2
  -1  -5 -10 576.731 70.9080   1
   1   5  10 521.125 65.0898   5
  -1  -5 -10 599.102 76.9447   6
  -1  -5 -10 534.923 59.5630   5
  -1  -5 -11 45.7115 36.9268   6
  -1  -5 -11 68.6645 33.3163   5
  -1  -5 -11 30.9070 28.8052   2
   1   5  11 60.0554 49.6839   1
   1   5  11 99.7846 43.8253   5
  -1  -5 -11 85.5667 32.9667   1
   1   5  12 31.5233 44.9946   1
  -1  -5 -12-13.1097 29.6708   2
  -1  -5 -12-3.83459 34.1006   1
  -1  -5 -12 69.1622 43.9264   6
   1   5  12-4.17608 30.9443   5
  -1  -5 -13 1889.44 136.656   6
  -1  -5 -13 2138.17 140.963   1
  -1  -5 -13 1905.78 117.516   2
   1   5  13 2036.37 154.224   1
   1   5  13 1910.19 110.622   5
   1   5  14 112.302 63.5364   1
   1   5  14 102.285 37.8014   5
  -1  -5 -14 135.949 45.6422   1
  -1  -5 -14 162.452 55.1977   6
  -1  -5 -14 119.607 33.0511   2
   1   5  15 1793.60 107.688   5
  -1  -5 -15 1879.30 142.347   6
  -1  -5 -15 1724.29 110.826   2
  -1  -5 -15 1925.66 135.724   1
   1   5  15 1977.03 163.159   1
  -1  -5 -16 3100.77 142.605   2
  -1  -5 -16 3290.26 186.584   6
  -1  -5 -16 3149.19 178.263   1
   1   5  16 3265.28 141.253   5
   1   5  16 3249.08 210.627   1
  -1  -5 -17 264.732 67.1968   6
  -1  -5 -17 241.990 46.8678   2
   1   5  17 243.126 76.4573   1
  -1  -5 -17 263.468 60.1350   1
   1   5  17 222.849 42.8745   5
   1   5  18 1228.22 85.5845   5
  -1  -5 -18 1410.47 130.516   6
  -1  -5 -18 1273.98 90.5379   2
  -1  -5 -19 41.2258 44.6936   6
  -1  -5 -19 36.2030 25.2350   2
  -1  -5 -20 10.1183 35.7562   6
  -1  -5 -20 20.2169 25.3883   2
  -1  -5 -21 92.7760 27.7455   2
  -1  -5 -21 103.991 54.1105   6
  -1  -5 -22 530.546 87.2543   6
  -1  -5 -22 526.128 56.5219   2
  -1  -5 -23-21.1046 48.6873   6
  -1  -5 -24 198.053 70.4503   6
  -1  -5 -25 114.501 56.7771   6
  -1  -5 -26-4.82868 51.1698   6
  -1  -5 -27 33.8564 47.5232   6
  -1  -5 -27 54.9324 38.9082   4
  -1  -5 -28 374.620 70.2414   4
  -1  -5 -28 332.287 76.1416   6
  -1  -5 -29-6.80255 51.5976   6
  -1  -5 -29-29.2540 36.4806   4
  -1  -5 -30 23.0824 48.6489   6
  -1  -5 -30 84.5462 38.9701   4
  -1  -5 -31 8.55155 35.5783   4
  -1  -5 -31 228.944 76.4003   6
  -1  -5 -32 131.262 60.6046   6
  -1  -5 -32 29.9334 37.9342   4
  -1  -6  34 24.4528 49.6358   5
  -1  -6  33 512.141 86.9685   5
  -1  -6  32 157.967 62.6176   5
   1   6 -32 75.9624 47.5093   4
  -1  -6  31-17.8460 47.0218   5
   1   6 -31 8.53775 44.3719   4
  -1  -6  30-35.2885 46.1997   5
   1   6 -30-33.6809 50.3140   4
  -1  -6  29 651.473 99.8688   5
   1   6 -29 537.192 103.967   4
   1   6 -28 458.737 96.3059   4
  -1  -6  28 288.127 70.1537   5
   1   6 -27 132.457 65.3456   4
  -1  -6  27 33.2292 48.7810   5
   1   6 -26 491.035 76.5784   1
  -1  -6  26 491.567 91.7535   5
  -1  -6  26 514.848 62.0251   2
   1   6 -26 502.267 91.8046   4
   1   6 -25 12.1630 35.9732   1
  -1  -6  25-83.5475 67.5110   5
   1   6 -25 76.4139 51.1267   4
  -1  -6  25 34.3105 28.7920   2
   1   6 -24 167.238 56.3069   1
  -1  -6  24 222.758 73.6892   5
  -1  -6  24 150.666 38.7320   2
   1   6 -24 276.808 75.9824   4
  -1  -6  23 547.678 66.9527   2
   1   6 -23 686.517 84.1155   1
   1   6 -23 792.861 107.950   4
  -1  -6  23 746.369 102.725   5
  -1  -6  22 49.0656 31.4038   2
   1   6 -22 8.84413 30.1519   1
  -1  -6  22 55.8961 44.7991   5
   1   6 -22 94.5661 47.5807   4
  -1  -6  21-14.2746 33.7521   2
  -1  -6  21-16.1021 44.9947   5
   1   6 -21 36.2192 40.6525   4
   1   6 -21 20.7592 30.9379   1
  -1  -6  20 322.117 76.7903   5
   1   6 -20 270.449 65.4041   4
   1   6 -20 334.738 56.2123   1
  -1  -6  20 339.049 58.6174   2
   1   6 -19 103.555 48.6028   4
  -1  -6  19 140.543 61.8126   5
  -1  -6  19 112.435 40.0817   2
   1   6 -19 201.878 49.5109   1
   1   6 -18 165.658 46.6636   1
  -1  -6  18 156.628 62.4022   5
  -1  -6  18 58.7074 31.9309   2
   1   6 -18 81.1108 50.6870   4
   1   6 -17 19.5208 36.4428   1
   1   6 -17-4.55569 40.6017   4
  -1  -6  17-40.3008 54.1755   5
  -1  -6  17-1.58921 34.1996   2
  -1  -6  16 381.630 64.9958   2
  -1  -6  16 426.981 86.1776   5
   1   6 -16 439.202 73.8336   4
  -1  -6  16 388.091 67.1544   4
   1   6 -16 342.047 58.7205   1
  -1  -6  15 1541.04 116.586   2
  -1  -6  15 1559.54 134.413   5
   1   6 -15 1619.77 124.280   4
  -1  -6  15 1725.44 124.538   4
  -1  -6  14 115.410 44.9803   2
  -1  -6  14 152.314 45.6826   4
  -1  -6  14-0.98640 49.7621   5
   1   6 -14 162.584 51.4288   4
  -1  -6  13 129.251 47.0773   2
   1   6 -13 167.811 52.8126   4
  -1  -6  13 116.546 52.1691   5
  -1  -6  13 127.411 40.5089   4
  -1  -6  12 160.993 50.3806   2
  -1  -6  12 158.318 44.3553   4
   1   6 -12 99.5241 42.2906   4
  -1  -6  12 125.599 55.1621   5
  -1  -6  11 130.902 45.7672   2
  -1  -6  11 265.795 72.9485   5
   1   6 -11 239.445 51.7796   4
  -1  -6  11 109.001 37.1414   4
   1   6 -10 186.138 52.5869   4
  -1  -6  10 146.644 62.8660   5
  -1  -6  10 142.654 41.5306   4
  -1  -6  10 203.638 48.6196   2
  -1  -6   9 7329.85 265.801   5
   1   6  -9 7646.13 236.538   4
   1   6  -9 7927.45 152.371   3
  -1  -6   9 7409.07 233.392   4
  -1  -6   9 7768.45 139.772   6
  -1  -6   9 7542.20 255.613   2
  -1  -6   8 2804.43 165.855   5
  -1  -6   8 2894.54 92.5968   6
   1   6  -8 3059.36 87.8967   3
  -1  -6   8 2836.27 142.910   4
  -1  -6   8 2819.56 159.886   2
  -1  -6   7 75.9509 41.4615   2
   1   6  -7 73.0460 16.8090   3
  -1  -6   7 83.2502 54.2350   5
  -1  -6   7 81.7980 21.3141   6
  -1  -6   7 88.0435 36.8677   4
   1   6  -6 154.469 17.1423   3
  -1  -6   6 242.927 66.8017   5
  -1  -6   6 174.436 50.3016   2
  -1  -6   6 205.498 32.1353   6
   1   6  -6 208.007 26.3654   1
  -1  -6   6 124.747 37.8800   4
   1   6  -5 90.1752 18.3749   1
  -1  -6   5 113.261 27.8928   6
  -1  -6   5 84.4662 43.0347   2
  -1  -6   5 66.5821 29.7212   4
  -1  -6   5 86.7990 53.8781   5
  -1  -6   4-19.2033 20.1860   6
  -1  -6   4 21.6502 32.2301   2
  -1  -6   4-63.5376 54.0449   5
   1   6  -4 15.3201 15.9998   1
  -1  -6   4 1.90709 24.7582   4
  -1  -6   3 18.0353 30.7927   2
   1   6  -3 10.5869 15.3701   1
  -1  -6   3-0.90428 19.5465   6
  -1  -6   3-5.02271 25.0852   4
  -1  -6   3-16.6440 48.5912   5
  -1  -6   2 18.1046 20.7484   6
  -1  -6   2 13.1192 28.6405   2
   1   6  -2 46.7990 19.1807   1
  -1  -6   2 20.8453 23.1452   4
  -1  -6   2 44.0251 42.3869   5
  -1  -6   1 511.741 71.5564   2
  -1  -6   1 708.915 63.2595   6
  -1  -6   1 538.412 75.7131   5
   1   6  -1 682.444 52.4697   1
  -1  -6   1 619.158 62.7040   4
  -1  -6   0 529.604 57.6541   4
  -1  -6   0 449.452 68.8731   2
   1   6   0 578.327 51.6479   1
  -1  -6   0 606.818 60.5136   6
  -1  -6   0 524.707 78.0466   5
   1   6   1 392.175 43.5349   1
  -1  -6  -1 400.430 54.0122   6
  -1  -6  -1 381.266 68.2322   5
  -1  -6  -1 369.212 46.3367   4
  -1  -6  -1 364.889 63.8656   2
  -1  -6  -2 3042.80 154.588   5
   1   6   2 2963.50 120.148   1
  -1  -6  -2 2843.09 155.702   2
  -1  -6  -2 2958.26 138.666   6
  -1  -6  -2 2871.16 125.980   4
  -1  -6  -3 192.197 49.8792   2
  -1  -6  -3 117.426 46.0840   5
  -1  -6  -3 224.704 43.1541   6
   1   6   3 254.123 42.2390   1
  -1  -6  -4 153.767 34.9012   1
  -1  -6  -4 157.287 43.5132   6
  -1  -6  -4 118.539 15.4251   3
   1   6   4 110.483 35.9205   1
  -1  -6  -4 113.615 43.5588   2
  -1  -6  -4 132.497 48.7182   5
  -1  -6  -5 63.4231 40.9204   6
  -1  -6  -5 100.327 30.4065   1
  -1  -6  -5 64.4509 16.5908   3
  -1  -6  -5 115.044 41.6359   2
  -1  -6  -5 98.0197 48.0548   5
   1   6   5 72.3552 33.5769   1
  -1  -6  -6 174.472 29.6714   3
  -1  -6  -6 234.896 58.8303   2
  -1  -6  -6 150.548 48.4438   5
  -1  -6  -6 278.863 53.6281   6
  -1  -6  -6 229.154 42.5720   1
  -1  -6  -7 58.3122 49.9931   5
  -1  -6  -7-39.8543 41.6625   6
  -1  -6  -7-19.4445 28.7118   1
  -1  -6  -7 41.7249 47.9517   2
  -1  -6  -8 964.423 82.7932   5
  -1  -6  -8 994.002 85.2032   1
  -1  -6  -8 984.941 93.5231   6
  -1  -6  -8 954.701 93.0229   2
  -1  -6  -9 1062.73 87.7561   5
  -1  -6  -9 1040.64 101.918   6
  -1  -6  -9 1005.98 85.2062   1
  -1  -6  -9 1059.51 96.6642   2
  -1  -6 -10 170.797 49.3971   6
  -1  -6 -10 136.022 44.2840   2
  -1  -6 -10 161.545 46.0123   1
  -1  -6 -10 159.338 49.7057   5
   1   6  10 217.722 64.0943   1
  -1  -6 -11 126.816 51.9807   6
  -1  -6 -11 252.847 57.8162   5
   1   6  11 166.001 65.2754   1
  -1  -6 -11 164.430 52.9858   2
  -1  -6 -11 197.726 49.3754   1
  -1  -6 -12 124.958 39.3552   5
  -1  -6 -12 134.084 53.3668   6
  -1  -6 -12 80.9986 34.2528   2
  -1  -6 -12 82.8732 40.2739   1
   1   6  12 108.313 45.1506   1
  -1  -6 -13 9.34095 34.6370   1
  -1  -6 -13 6.32238 44.3372   6
   1   6  13-17.5487 45.4067   1
  -1  -6 -13 24.4972 30.7633   2
  -1  -6 -14 1565.84 124.678   1
  -1  -6 -14 1403.25 129.576   6
  -1  -6 -14 1283.39 104.114   2
   1   6  14 1259.78 134.853   1
  -1  -6 -15 980.661 110.898   6
   1   6  15 869.293 110.868   1
  -1  -6 -15 1120.38 106.137   1
  -1  -6 -15 850.677 83.8199   2
  -1  -6 -16 8.95242 40.7613   6
  -1  -6 -16 24.3981 27.6233   2
  -1  -6 -16 17.2537 26.1526   1
  -1  -6 -17-6.87623 24.7271   2
  -1  -6 -17 52.5614 52.6119   6
  -1  -6 -18 725.613 75.6710   2
  -1  -6 -18 899.780 112.512   6
  -1  -6 -19 836.840 108.631   6
  -1  -6 -19 510.504 61.5520   2
  -1  -6 -20 343.166 83.7230   6
  -1  -6 -20 237.978 45.2931   2
  -1  -6 -21-23.7330 55.2500   6
  -1  -6 -21 12.7731 23.0922   2
  -1  -6 -22 451.302 86.3704   6
  -1  -6 -23 7.53923 51.0976   6
  -1  -6 -24 13.0338 46.1844   6
  -1  -6 -25 60.3812 45.6494   6
  -1  -6 -26 310.934 90.2177   6
  -1  -6 -27 88.8124 47.8673   6
  -1  -6 -28 92.9095 47.6939   6
  -1  -6 -28 78.4846 36.0679   4
  -1  -6 -29 46.8559 55.3019   6
  -1  -6 -29-79.2023 39.7796   4
  -1  -7  35-42.3344 47.4140   5
  -1  -7  34 32.6581 48.9490   5
  -1  -7  33 73.6418 47.4318   5
  -1  -7  32 391.212 77.4656   5
   1   7 -31 109.548 72.0169   4
  -1  -7  31-59.2657 46.6894   5
  -1  -7  30-1.10875 49.8450   5
   1   7 -30-65.4745 64.1093   4
   1   7 -29 145.689 62.1490   4
  -1  -7  29 114.852 60.9460   5
  -1  -7  28 17.7620 59.3924   5
   1   7 -28 34.5608 45.9522   4
   1   7 -27-27.9136 44.3117   4
  -1  -7  27-38.5987 61.3044   5
   1   7 -26 62.5259 55.4675   4
  -1  -7  26-35.1315 58.8425   5
   1   7 -25 612.917 101.571   4
  -1  -7  25 538.336 95.0925   5
   1   7 -24 890.604 114.492   4
  -1  -7  24 1069.97 131.166   5
   1   7 -23 106.595 50.5468   1
  -1  -7  23 184.652 49.7760   2
  -1  -7  23 91.4922 60.0125   5
   1   7 -23 143.123 67.8986   4
  -1  -7  22 112.358 61.3387   5
   1   7 -22 92.6009 46.8496   4
  -1  -7  22 187.787 50.3192   2
   1   7 -22 221.410 44.5132   1
  -1  -7  21 37.1437 35.8331   2
  -1  -7  21 87.8008 66.2182   5
   1   7 -21 18.7265 32.2860   1
   1   7 -21 92.0795 52.8773   4
   1   7 -20 981.216 87.4068   1
   1   7 -20 1160.08 124.208   4
  -1  -7  20 952.652 98.8016   2
  -1  -7  20 1047.12 125.531   5
  -1  -7  19 431.828 90.9416   5
   1   7 -19 439.652 82.4075   4
  -1  -7  19 306.142 63.1186   2
   1   7 -19 378.790 55.3007   1
   1   7 -18 1626.07 106.661   1
  -1  -7  18 1320.95 112.533   2
  -1  -7  18 1428.17 141.763   5
   1   7 -18 1470.42 135.149   4
   1   7 -17 762.359 102.478   4
  -1  -7  17 784.427 105.825   5
  -1  -7  17 873.335 92.3356   2
   1   7 -17 715.391 74.6726   1
  -1  -7  16 1924.08 159.550   5
  -1  -7  16 1849.47 134.645   2
   1   7 -16 1848.48 107.463   1
   1   7 -16 1831.51 140.988   4
  -1  -7  15 1242.06 129.196   5
  -1  -7  15 1373.26 117.436   2
   1   7 -15 1270.30 117.912   4
   1   7 -15 1270.65 86.5227   1
  -1  -7  14 940.477 116.547   5
   1   7 -14 1026.69 103.936   4
  -1  -7  14 972.986 100.855   2
  -1  -7  14 933.347 93.0955   4
  -1  -7  13 1000.16 117.207   5
   1   7 -13 1182.85 109.471   4
  -1  -7  13 1113.69 107.184   2
  -1  -7  13 1056.15 98.8590   4
   1   7 -12-19.6477 39.5755   4
  -1  -7  12-26.7179 59.5216   5
  -1  -7  12 34.5435 43.0267   2
  -1  -7  12-14.7960 36.4033   4
   1   7 -12 9.07867 20.1133   3
   1   7 -11 413.925 66.8959   4
  -1  -7  11 409.602 82.0396   5
   1   7 -11 441.206 42.6844   3
  -1  -7  11 401.359 71.4625   2
  -1  -7  11 474.177 69.2418   4
  -1  -7  10-34.9630 60.7812   5
  -1  -7  10 34.8671 31.9431   4
   1   7 -10-18.9884 16.1232   3
  -1  -7  10-6.45658 12.9002   6
  -1  -7  10 15.9074 39.2913   2
  -1  -7   9 5680.56 135.605   6
   1   7  -9 5770.47 121.699   1
  -1  -7   9 5438.25 244.906   5
  -1  -7   9 5715.44 212.529   4
  -1  -7   9 5749.63 237.714   2
   1   7  -9 5683.89 119.047   3
  -1  -7   8 146.670 63.9687   5
   1   7  -8 102.244 16.2501   3
  -1  -7   8 93.0242 22.8078   6
  -1  -7   8 98.4198 37.4267   4
  -1  -7   8 80.4324 39.2475   2
   1   7  -8 107.738 19.3595   1
  -1  -7   7 189.508 64.0483   5
  -1  -7   7 295.727 63.2537   2
  -1  -7   7 224.187 46.9936   4
   1   7  -7 227.135 26.2003   1
  -1  -7   7 226.860 33.3757   6
  -1  -7   6 291.758 65.0201   5
   1   7  -6 301.238 30.1254   1
  -1  -7   6 279.580 66.1046   2
  -1  -7   6 258.225 49.2023   4
  -1  -7   6 292.754 38.1981   6
  -1  -7   5 17.1870 24.3247   6
   1   7  -5 24.9291 18.8074   1
  -1  -7   5 38.6449 49.9791   5
  -1  -7   5-18.0333 37.9635   2
  -1  -7   5-18.9598 25.5046   4
  -1  -7   4 806.359 75.9063   4
  -1  -7   4 631.726 88.5052   5
  -1  -7   4 729.182 92.7408   2
  -1  -7   4 636.316 58.1858   6
   1   7  -4 735.333 47.6441   1
   1   7  -3 54.9345 22.2417   1
  -1  -7   3 89.6174 53.9641   5
  -1  -7   3 8.60048 27.8645   4
  -1  -7   3 60.1767 28.8404   6
  -1  -7   3 56.4002 45.9870   2
   1   7  -2 347.732 38.9147   1
  -1  -7   2 392.263 69.0919   2
  -1  -7   2 333.498 48.4306   6
  -1  -7   2 394.237 74.1548   5
  -1  -7   2 413.201 56.7854   4
   1   7  -1 3521.16 117.577   1
  -1  -7   1 3626.65 186.941   5
  -1  -7   1 3456.58 147.067   4
  -1  -7   1 3721.88 149.956   6
  -1  -7   1 3819.49 192.944   2
  -1  -7   0 1249.14 92.5779   6
  -1  -7   0 1167.17 87.7742   4
   1   7   0 1176.53 72.5610   1
  -1  -7   0 1055.89 106.026   5
  -1  -7   0 1192.22 112.182   2
  -1  -7  -1-10.8772 44.6046   2
  -1  -7  -1 18.6239 23.6071   4
   1   7   1 62.4455 29.9406   1
  -1  -7  -1 20.2436 43.4335   5
  -1  -7  -1 36.3098 30.8129   6
  -1  -7  -2-13.7389 26.8320   4
  -1  -7  -2 33.6915 39.2545   2
  -1  -7  -2 69.5875 38.8387   6
  -1  -7  -2 28.3470 47.7146   5
   1   7   2 9.53090 26.6214   1
  -1  -7  -3 1700.94 115.190   6
  -1  -7  -3 1551.41 124.457   5
  -1  -7  -3 1535.87 122.876   2
   1   7   3 1664.96 103.617   1
  -1  -7  -3 1462.17 93.3666   4
  -1  -7  -4 68.4402 40.9926   6
   1   7   4 59.1205 34.4193   1
  -1  -7  -4 94.6017 47.9620   5
  -1  -7  -4 26.4422 26.1335   4
  -1  -7  -4-2.90405 38.3763   2
  -1  -7  -5 269.191 58.8378   5
  -1  -7  -5 257.424 57.1139   2
  -1  -7  -5 244.766 40.9760   4
  -1  -7  -5 274.100 55.9125   6
  -1  -7  -6 577.191 31.3615   3
  -1  -7  -6 609.339 65.7319   1
  -1  -7  -6 690.061 86.0986   2
  -1  -7  -6 759.101 85.5527   5
  -1  -7  -6 599.672 36.3319   3
  -1  -7  -6 723.847 83.4336   6
  -1  -7  -7 444.866 69.6389   2
  -1  -7  -7 404.270 36.6397   3
  -1  -7  -7 475.652 70.2980   5
  -1  -7  -7 426.296 58.9611   1
  -1  -7  -7 439.184 75.5929   6
  -1  -7  -8 2674.79 163.941   2
  -1  -7  -8 2895.93 145.102   1
  -1  -7  -8 2723.26 163.909   6
  -1  -7  -8 2763.23 104.113   3
  -1  -7  -8 2711.69 145.636   5
   1   7   9 185.626 61.0642   1
  -1  -7  -9 207.111 54.4608   2
  -1  -7  -9 130.234 47.8672   6
  -1  -7  -9 297.645 51.6984   1
  -1  -7  -9 248.144 55.7028   5
  -1  -7 -10 2143.94 149.501   6
  -1  -7 -10 2380.65 139.338   1
   1   7  10 2193.95 155.286   1
  -1  -7 -10 2140.29 126.244   5
  -1  -7 -10 2079.05 142.438   2
  -1  -7 -11 454.664 69.2987   2
  -1  -7 -11 469.278 63.2330   1
   1   7  11 474.789 83.7700   1
  -1  -7 -11 648.409 89.2445   6
  -1  -7 -11 454.276 65.3777   5
  -1  -7 -12 446.323 78.9849   6
   1   7  12 520.148 89.6820   1
  -1  -7 -12 517.710 72.7091   2
  -1  -7 -12 434.116 59.9629   5
  -1  -7 -12 534.105 73.2339   1
  -1  -7 -13-40.6176 35.3824   5
  -1  -7 -13-32.7594 37.7581   2
   1   7  13 98.5204 58.3838   1
  -1  -7 -13 16.8309 42.4770   6
  -1  -7 -13-29.7958 28.8120   1
  -1  -7 -14 1443.42 115.834   1
  -1  -7 -14 1398.55 115.984   2
  -1  -7 -14 1464.72 138.391   6
  -1  -7 -15 207.136 54.2437   1
  -1  -7 -15 189.284 48.7003   2
  -1  -7 -15 201.265 65.3353   6
  -1  -7 -16 1521.72 143.499   6
  -1  -7 -16 1349.38 111.316   2
  -1  -7 -17 194.138 45.9630   2
  -1  -7 -17 292.546 73.5563   6
  -1  -7 -18 272.535 52.2534   2
  -1  -7 -18 565.829 95.6248   6
  -1  -7 -19-1.14615 42.1106   6
  -1  -7 -20 4.39644 46.5971   6
  -1  -7 -21 237.413 77.7396   6
  -1  -7 -22 578.562 98.1031   6
  -1  -7 -23 525.684 96.9206   6
  -1  -7 -24 40.4251 49.3443   6
  -1  -7 -25 39.7097 48.0993   6
  -1  -7 -26-26.4049 44.2036   6
  -1  -7 -27 254.025 69.4115   6
  -1  -8  33-82.9455 59.9403   5
  -1  -8  32 8.67645 58.6526   5
  -1  -8  31 47.5200 56.7638   5
  -1  -8  30 123.213 61.1222   5
  -1  -8  29 42.1548 57.1794   5
   1   8 -29 114.471 58.3656   4
  -1  -8  28 592.436 102.492   5
   1   8 -28 624.075 104.846   4
   1   8 -27 54.9019 54.1105   4
  -1  -8  27-69.5637 62.3779   5
   1   8 -26 291.150 81.7530   4
  -1  -8  26 165.234 65.6992   5
  -1  -8  25 38.1278 53.6882   5
   1   8 -25 115.631 57.5682   4
  -1  -8  24-59.4673 58.4628   5
   1   8 -24 38.3015 48.0226   4
   1   8 -23 763.173 114.601   4
  -1  -8  23 454.136 94.6446   5
  -1  -8  22-106.930 70.6820   5
   1   8 -22-48.0649 56.9126   4
   1   8 -21 185.233 62.6148   4
  -1  -8  21 272.502 82.9075   5
   1   8 -20 54.8717 42.6738   4
  -1  -8  20 217.945 79.0669   5
  -1  -8  19 112.268 71.1887   5
   1   8 -19 70.3101 56.5476   4
  -1  -8  18-38.7638 61.5448   5
   1   8 -18-9.16711 23.4473   1
   1   8 -18 9.06832 40.0444   4
   1   8 -17 108.030 66.5754   4
  -1  -8  17 249.185 85.9234   5
   1   8 -17 98.7451 31.0558   1
   1   8 -16 722.438 96.9796   4
   1   8 -16 848.907 63.8633   1
  -1  -8  16 945.797 120.376   5
   1   8 -15 711.544 94.4926   4
   1   8 -15 673.976 56.1719   1
  -1  -8  15 812.486 111.571   5
   1   8 -14 46.3693 42.9439   4
  -1  -8  14 24.2064 50.2761   5
   1   8 -14-8.91200 21.0281   3
   1   8 -14-7.11582 18.1830   1
   1   8 -13 33.8187 19.6550   3
   1   8 -13 23.8360 17.2550   1
  -1  -8  13 76.2864 58.3740   5
  -1  -8  12 73.4053 58.1311   5
   1   8 -12 53.9955 20.5316   3
   1   8 -12 39.1369 16.8286   1
   1   8 -12 89.1111 18.5847   1
   1   8 -11 409.753 30.8092   1
  -1  -8  11 449.997 88.0706   5
   1   8 -11 384.830 33.7058   3
  -1  -8  11 341.523 58.0033   4
   1   8 -10 2652.94 74.1136   1
  -1  -8  10 2539.81 148.806   4
  -1  -8  10 2686.93 96.6023   6
  -1  -8  10 2583.13 181.357   5
   1   8 -10 2575.37 73.3223   3
  -1  -8   9 2299.13 95.6732   6
   1   8  -9 2151.06 67.1893   1
  -1  -8   9 2119.98 168.796   5
  -1  -8   9 2150.39 135.506   4
  -1  -8   8 48.1976 21.8243   6
  -1  -8   8-6.67404 30.6524   4
   1   8  -8 24.9450 11.5087   1
  -1  -8   8-73.0598 59.6020   5
  -1  -8   7 18.6514 52.6037   5
   1   8  -7 6.49525 9.88081   1
  -1  -8   7 5.42165 20.1206   6
  -1  -8   7 18.2034 27.1751   4
  -1  -8   6 421.311 50.0076   6
  -1  -8   6 492.658 64.1388   4
  -1  -8   6 476.876 87.9878   5
   1   8  -6 410.898 32.8484   1
   1   8  -5 611.867 40.6187   1
  -1  -8   5 739.325 76.5117   4
  -1  -8   5 597.577 89.8494   5
  -1  -8   5 683.173 65.3896   6
   1   8  -4 791.549 49.6840   1
  -1  -8   4 968.918 77.7492   6
  -1  -8   4 916.247 113.725   5
  -1  -8   4 873.498 82.0091   4
  -1  -8   3 24.1107 37.4101   4
   1   8  -3 44.0795 21.2088   1
  -1  -8   3 102.762 37.2700   6
  -1  -8   3 64.4247 62.3083   5
  -1  -8   2 200.665 43.3427   6
  -1  -8   2 217.754 66.8121   5
   1   8  -2 193.577 31.1061   1
  -1  -8   2 192.426 43.4284   4
  -1  -8   1 179.825 77.5065   5
  -1  -8   1 9.88765 29.2093   4
  -1  -8   1 59.1173 37.9566   6
   1   8  -1 61.4647 28.4643   1
  -1  -8   0 41.7702 51.4726   5
  -1  -8   0 97.2200 42.2838   6
  -1  -8   0 103.367 36.0271   4
   1   8   0 151.955 35.5979   1
   1   8   1 1082.62 80.7610   1
  -1  -8  -1 1130.37 96.3619   6
  -1  -8  -1 1082.04 112.647   5
  -1  -8  -1 929.102 78.6792   4
  -1  -8  -2 32.3928 30.6658   6
   1   8   2 20.0480 29.4492   1
  -1  -8  -2-49.7811 50.2386   5
  -1  -8  -2-1.35283 23.6784   4
   1   8   3 1068.44 90.4976   1
  -1  -8  -3 898.365 104.851   5
  -1  -8  -3 887.719 93.7778   6
  -1  -8  -3 886.653 76.7122   4
  -1  -8  -4 1081.03 83.1202   4
  -1  -8  -4 1138.29 109.604   5
  -1  -8  -4 1280.21 112.930   6
  -1  -8  -5 258.961 42.4776   4
  -1  -8  -5 275.398 60.8859   5
  -1  -8  -5 195.014 50.0966   6
  -1  -8  -6 2.58971 22.6515   4
  -1  -8  -6 68.9339 44.4608   6
  -1  -8  -6 5.55071 39.5583   5
  -1  -8  -7 124.300 46.7680   5
   1   8   7 139.637 52.4459   1
  -1  -8  -7 176.181 52.3591   6
  -1  -8  -7 154.544 34.5713   4
  -1  -8  -8 803.814 37.4343   3
  -1  -8  -8 990.391 105.355   6
  -1  -8  -8 1057.16 89.5806   1
  -1  -8  -8 828.407 42.3895   3
  -1  -8  -8 1047.38 101.612   5
   1   8   8 894.473 97.9740   1
  -1  -8  -9-3.46313 37.4947   6
  -1  -8  -9-12.9039 43.0804   5
  -1  -8  -9 8.78331 11.0363   3
   1   8   9-22.9287 46.5083   1
  -1  -8  -9-11.2598 12.6394   3
  -1  -8  -9 12.4783 22.9150   1
  -1  -8 -10 321.964 61.8622   5
  -1  -8 -10 381.915 78.8500   6
  -1  -8 -10 365.065 56.9449   1
  -1  -8 -10 344.551 37.3683   3
  -1  -8 -11 267.786 56.4070   5
  -1  -8 -11 366.937 75.9516   6
  -1  -8 -11 265.384 39.3285   3
  -1  -8 -11 267.466 53.0976   1
  -1  -8 -12 73.5509 50.9357   6
  -1  -8 -12-17.5022 34.8309   5
  -1  -8 -12 9.29066 30.5504   1
  -1  -8 -13 345.329 74.0997   6
  -1  -8 -13 306.114 57.3344   5
  -1  -8 -13 380.073 61.8364   1
  -1  -8 -14 71.9712 51.4689   6
  -1  -8 -15 69.5774 53.6439   6
  -1  -8 -16-30.3812 49.8185   6
  -1  -8 -17 688.597 111.215   6
  -1  -8 -18 52.1308 47.0198   6
  -1  -8 -19 8.69286 42.7316   6
  -1  -8 -20-32.7354 46.2634   6
  -1  -8 -21 18.2814 44.6519   6
  -1  -8 -22-81.3565 64.1096   6
  -1  -8 -23 144.944 59.1866   6
  -1  -8 -24-51.6556 53.3995   6
  -1  -9  29 45.5215 68.7311   5
  -1  -9  28 379.114 98.6432   5
   1   9 -27 168.680 65.4170   4
  -1  -9  27 230.291 70.9901   5
   1   9 -26 64.3864 62.9994   4
  -1  -9  26-105.024 60.3196   5
   1   9 -25 141.608 64.2698   4
  -1  -9  25 162.831 69.3331   5
  -1  -9  24-76.4750 56.2701   5
   1   9 -24-48.9333 62.1803   4
   1   9 -23 89.3434 52.4638   4
  -1  -9  23 125.081 67.8914   5
   1   9 -22-90.0558 61.9317   4
  -1  -9  22 8.88380 54.7556   5
   1   9 -21 22.9861 48.0135   4
  -1  -9  21 30.9669 55.6898   5
   1   9 -20 143.839 38.2500   3
  -1  -9  20 247.417 87.2137   5
   1   9 -20 54.8448 46.3903   4
   1   9 -19 277.343 66.6242   4
   1   9 -19 235.908 41.0039   3
  -1  -9  19 328.186 93.2088   5
  -1  -9  18 672.086 113.115   5
   1   9 -18 767.553 105.934   4
  -1  -9  17-59.2768 66.8524   5
   1   9 -17 79.7630 49.3622   4
   1   9 -16 72.3969 24.3358   3
  -1  -9  16 83.7541 54.3214   5
   1   9 -15 1.26965 18.1140   3
  -1  -9  15 47.1634 57.3372   5
  -1  -9  14 102.451 62.0526   5
   1   9 -14 45.9764 18.6207   3
  -1  -9  13 165.498 68.3475   5
   1   9 -13 166.398 23.2582   3
  -1  -9  12-117.929 75.7039   5
   1   9 -12-6.40330 7.72016   3
  -1  -9  11 8.87529 15.9740   6
  -1  -9  11-60.8876 54.4664   5
  -1  -9  10 502.430 105.350   5
  -1  -9  10 426.338 42.8128   6
  -1  -9   9 10.2818 56.9603   5
  -1  -9   9 31.9486 19.5280   6
  -1  -9   8 88.1511 27.6623   6
  -1  -9   8-0.63942 55.8067   5
  -1  -9   8 65.3305 34.7614   4
  -1  -9   7 717.777 64.8576   6
  -1  -9   7 583.032 72.4039   4
  -1  -9   7 715.254 103.989   5
  -1  -9   6 26.0365 25.0796   6
  -1  -9   6 65.6940 36.1439   4
  -1  -9   6-20.5439 55.5776   5
  -1  -9   5 77.3295 61.2880   5
  -1  -9   5 39.8149 25.3073   4
  -1  -9   5 36.1310 25.5293   6
  -1  -9   4 181.176 39.9566   4
  -1  -9   4 295.293 78.1832   5
  -1  -9   4 235.093 39.2763   6
  -1  -9   3 771.187 107.186   5
  -1  -9   3 961.730 84.6169   6
  -1  -9   3 787.392 77.8024   4
  -1  -9   2 525.193 66.0008   4
  -1  -9   2 419.280 84.5060   5
   1   9  -2 480.434 45.4381   1
  -1  -9   2 495.660 63.4932   6
  -1  -9   1 22.9922 51.5248   5
  -1  -9   1 29.6800 25.3221   4
   1   9  -1 62.4088 23.9984   1
  -1  -9   1 11.9372 33.1076   6
  -1  -9   0 463.897 89.0235   5
  -1  -9   0 634.684 75.2331   6
  -1  -9   0 517.315 64.8406   4
  -1  -9  -1 16.6289 32.8861   6
  -1  -9  -1 25.4428 28.5373   4
  -1  -9  -1 30.9984 50.9862   5
  -1  -9  -2 92.8366 53.7918   5
  -1  -9  -2 75.4011 27.4877   4
  -1  -9  -2 117.868 43.8025   6
  -1  -9  -3 576.647 78.3310   6
  -1  -9  -3 483.794 59.4165   4
  -1  -9  -3 540.964 89.3460   5
  -1  -9  -4 52.0268 36.2010   6
  -1  -9  -4 79.1814 57.5415   5
  -1  -9  -4 85.1425 35.8079   4
  -1  -9  -5 1220.29 115.876   6
  -1  -9  -5 1118.02 85.2011   4
  -1  -9  -5 1288.14 127.181   5
  -1  -9  -6 1146.58 114.802   5
  -1  -9  -6 1407.54 125.280   6
  -1  -9  -6 1100.56 83.5631   4
  -1  -9  -7 543.650 83.4251   6
  -1  -9  -7 531.224 83.4667   5
  -1  -9  -7 471.267 55.9101   4
  -1  -9  -8 31.7809 21.9348   4
  -1  -9  -8 26.8088 46.8827   5
  -1  -9  -9 534.810 85.8959   6
  -1  -9  -9 431.925 73.4024   5
  -1  -9 -10-20.8809 37.1101   1
  -1  -9 -10 6.56353 41.3247   6
  -1  -9 -10 102.458 48.7412   5
  -1  -9 -11 2.87536 37.1395   5
  -1  -9 -11 62.5371 55.5230   6
  -1  -9 -12-42.2435 39.2289   5
  -1  -9 -12-8.41061 40.0703   6
  -1  -9 -13 59.4524 39.3750   5
  -1  -9 -13 39.9783 47.3470   6
  -1  -9 -14 183.342 60.3707   6
  -1  -9 -15 93.9471 68.0978   6
  -1  -9 -16 38.2922 45.6761   6
  -1  -9 -17 164.819 52.9262   6
  -1  -9 -18 378.165 85.9839   6
  -1  -9 -19 218.609 70.5903   6
  -1  -9 -20 275.105 73.1574   6
  -1  -9 -21 435.737 92.3756   6
   1  10 -24 77.3633 52.5360   4
  -1 -10  24 102.347 71.8755   5
   1  10 -23 55.3491 46.1011   4
  -1 -10  23 285.295 81.5198   5
  -1 -10  22 1300.24 155.981   5
   1  10 -22 1323.86 146.219   4
  -1 -10  21 374.611 89.4090   5
  -1 -10  20 33.7152 67.1025   5
  -1 -10  19 564.025 109.447   5
  -1 -10  18 1326.89 159.665   5
  -1 -10  17 743.870 127.961   5
  -1 -10  16 113.580 75.0400   5
  -1 -10  15 429.978 91.6736   5
  -1 -10  14 1513.18 166.817   5
  -1 -10  13 317.902 102.669   5
  -1 -10  12 37.5097 56.5075   5
  -1 -10  11 150.949 78.3546   5
  -1 -10  10 360.511 91.6121   5
  -1 -10   9 466.876 50.4675   6
  -1 -10   9 385.343 92.0476   5
  -1 -10   8 5.38450 21.2231   6
  -1 -10   8 63.2776 51.3292   5
  -1 -10   7 456.612 53.5625   6
  -1 -10   7 472.761 98.5422   5
  -1 -10   6 541.688 105.125   5
  -1 -10   6 489.848 58.0222   6
  -1 -10   5 109.037 35.3456   6
  -1 -10   5 174.041 69.2246   5
  -1 -10   4 481.469 60.3147   6
  -1 -10   4 494.892 97.9999   5
  -1 -10   3 23.3829 57.5334   5
  -1 -10   3 73.6268 35.2458   6
  -1 -10   2 1074.43 96.7388   6
  -1 -10   2 1103.60 132.341   5
  -1 -10   1 134.559 43.8701   6
  -1 -10   1 96.2014 60.9691   5
  -1 -10   0 221.680 63.9707   5
  -1 -10   0 287.223 53.4935   6
  -1 -10  -1 923.156 96.5070   6
  -1 -10  -1 882.781 115.799   5
  -1 -10  -2 139.113 45.5301   6
  -1 -10  -2-4.44588 54.9112   5
  -1 -10  -3 175.452 52.8734   6
  -1 -10  -3 182.586 65.0898   5
  -1 -10  -4 55.7061 40.5016   6
  -1 -10  -4 112.364 52.8290   5
  -1 -10  -5-39.8913 54.7308   5
  -1 -10  -5-24.7446 35.3428   6
  -1 -10  -6 1472.90 132.828   5
  -1 -10  -6 1518.03 134.798   6
  -1 -10  -7 190.891 56.9393   6
  -1 -10  -7 107.247 52.0026   5
  -1 -10  -8 312.559 72.8684   6
  -1 -10  -8 223.390 60.7530   5
  -1 -10  -9 399.161 75.0291   6
  -1 -10  -9 342.280 73.8845   5
  -1 -10 -10 139.199 54.9694   6
  -1 -10 -10 77.3308 47.0087   5
  -1 -10 -11 452.119 85.1308   6
  -1 -10 -11 390.052 71.0640   5
  -1 -10 -12 70.8783 44.4803   6
  -1 -10 -12 73.5993 43.2184   5
  -1 -10 -13 248.929 74.6356   6
  -1 -10 -13 220.592 55.5935   5
  -1 -10 -14 97.0129 51.0322   6
  -1 -10 -15-25.1812 41.5153   6
  -1 -10 -16-14.8545 46.8530   6
  -1 -10 -17 687.412 107.066   6
  -1 -11  17 140.600 65.9434   5
  -1 -11  16 113.562 67.1681   5
  -1 -11  15 62.5960 62.8027   5
  -1 -11  14 72.3152 73.9641   5
  -1 -11  13 162.448 85.9340   5
  -1 -11  12 9.66083 65.0891   5
  -1 -11  11 19.9763 69.4309   5
  -1 -11  10 77.0086 57.2446   5
  -1 -11   9 101.936 65.5899   5
  -1 -11   8 108.058 61.5392   5
  -1 -11   7 207.179 84.2978   5
  -1 -11   6 107.741 74.4135   5
  -1 -11   5 204.405 43.0162   6
  -1 -11   5 114.785 68.0763   5
  -1 -11   4-34.5859 63.8941   5
  -1 -11   4-5.66113 29.3987   6
  -1 -11   3 38.6370 26.9437   6
  -1 -11   3-5.08102 57.1651   5
  -1 -11   2 356.784 91.4536   5
  -1 -11   2 249.533 49.5068   6
  -1 -11   1 34.9545 58.1538   5
  -1 -11   1-11.0142 30.6482   6
  -1 -11   0-40.8466 34.4499   6
  -1 -11   0-89.3336 60.9290   5
  -1 -11  -1-40.5026 40.8846   6
  -1 -11  -1 98.8193 64.2696   5
  -1 -11  -2 11.5334 30.6031   6
  -1 -11  -2 160.936 61.0533   5
  -1 -11  -3-1.12251 48.2474   5
  -1 -11  -3 46.0789 34.5559   6
  -1 -11  -4 88.0698 52.2070   5
  -1 -11  -4 7.60777 36.1925   6
  -1 -11  -5-8.74345 31.6846   6
  -1 -11  -5 14.9322 48.4425   5
  -1 -11  -6-41.8645 49.6714   5
  -1 -11  -6 39.2158 37.9210   6
  -1 -11  -7-60.1929 46.4785   6
  -1 -11  -7-18.0651 48.9242   5
  -1 -11  -8-17.8129 38.9206   6
  -1 -11  -8-27.9152 43.9608   5
  -1 -11  -9 0.16614 37.7496   6
  -1 -11  -9-28.1331 43.2731   5
  -1 -11 -10 216.468 60.5327   6
  -1 -11 -10 188.994 60.1688   5
  -1 -11 -11 1.06052 42.2715   5
  -1 -11 -11 14.9296 44.7082   6
  -1 -11 -12 53.2232 52.6124   5
  -1 -11 -12 61.9237 50.5189   6
  -1 -11 -13 131.372 60.1514   6
  -1 -11 -13 34.7679 38.0066   5
  -1 -11 -14 27.9924 35.8840   6
  -1 -12   7 134.124 75.2051   5
  -1 -12   6 212.733 77.9959   5
  -1 -12   5 7.22912 54.2191   5
  -1 -12   4 321.686 77.1831   5
  -1 -12   3-18.1005 55.1145   5
  -1 -12   2-98.6715 68.1954   5
  -1 -12   1 511.355 100.076   5
  -1 -12   0 720.788 113.775   5
  -1 -12   0 509.128 71.9739   6
  -1 -12  -1 58.3635 44.2282   6
  -1 -12  -1 14.1931 53.5529   5
  -1 -12  -2 18.3263 28.4244   6
  -1 -12  -2 44.3961 54.4072   5
  -1 -12  -3-65.0724 36.6019   6
  -1 -12  -3 75.6856 56.1050   5
  -1 -12  -4-47.5641 58.7306   5
  -1 -12  -4-98.4109 44.7035   6
  -1 -12  -5 85.9780 45.6575   6
  -1 -12  -5 147.225 59.0576   5
  -1 -12  -6-36.1212 42.9420   6
  -1 -12  -6-163.688 69.6197   5
  -1 -12  -7 167.217 55.2749   6
  -1 -12  -7 93.5789 43.2978   5
  -1 -12  -8 488.498 84.1066   6
  -1 -12  -8 402.851 74.3547   5
  -1 -12  -9 74.1571 56.3984   5
  -1 -12  -9 140.851 50.0662   6
  -1 -12 -10 117.788 55.1149   5
  -1 -12 -10 28.0916 40.6473   6
  -1 -12 -11-53.0542 50.2359   5
   2 -13 -10-139.784 57.4135   6
   2 -13  -9 42.7176 40.8402   6
   2 -13  -9-11.6535 40.8072   5
   2 -13  -8 53.0418 41.0231   5
   2 -13  -8 3.66219 39.9244   6
   2 -13  -7 137.157 47.7999   6
   2 -13  -7 28.1005 52.3702   5
   2 -13  -6-6.81043 42.2802   5
   2 -13  -6 146.381 51.5609   6
   2 -13  -5 129.422 53.0827   6
   2 -13  -5 58.7101 52.1937   5
   2 -13  -4-53.4557 59.8529   5
   2 -13  -3 85.8701 66.6626   5
   2 -13  -2 124.599 62.5053   5
   2 -13  -1 61.4852 54.3953   5
   2 -13   0-60.1485 59.9712   5
   2 -13   1 66.6199 61.5338   5
   2 -13   2 275.277 86.6209   5
   2 -13   3 429.707 92.0786   5
   2 -13   4 173.684 71.4512   5
   2 -12 -14 3.93514 42.7385   6
   2 -12 -13-44.8299 44.2799   6
   2 -12 -12 138.883 60.3799   6
   2 -12 -11 208.125 68.8346   6
   2 -12 -11 26.8365 41.8398   5
   2 -12 -10 167.249 58.0455   5
   2 -12 -10 94.1165 54.3597   6
   2 -12  -9 89.5599 44.2999   5
   2 -12  -9 52.6472 39.7968   6
   2 -12  -8-14.7214 52.2734   6
   2 -12  -8 83.7902 49.1181   5
   2 -12  -7 222.611 65.4931   5
   2 -12  -7 312.514 71.5132   6
   2 -12  -6-117.247 55.8496   6
   2 -12  -6-82.7320 45.0075   5
   2 -12  -5 252.538 67.5560   5
   2 -12  -5 250.314 59.6269   6
   2 -12  -4 97.3144 40.1399   6
   2 -12  -4 46.7796 53.2307   5
   2 -12  -3-97.4819 61.4560   5
   2 -12  -3-25.3573 34.8310   6
   2 -12  -2 133.936 46.7370   6
   2 -12  -2 86.9192 60.3752   5
   2 -12  -1-17.4693 52.3082   5
   2 -12  -1 18.0424 37.6223   6
   2 -12   0 125.515 65.3330   5
   2 -12   0 50.4858 33.4471   6
   2 -12   1 286.815 58.7711   6
   2 -12   1 396.736 89.4217   5
   2 -12   2 238.414 83.6758   5
   2 -12   3 33.4134 57.9155   5
   2 -12   4-95.5270 61.7999   5
   2 -12   5 1665.08 176.053   5
   2 -12   6 481.692 106.949   5
   2 -12   7 106.560 67.9764   5
   2 -12   8 354.206 98.1183   5
   2 -12   9 308.042 98.5616   5
   2 -12  10 3.23341 57.4411   5
   2 -12  11 326.789 94.6016   5
   2 -12  12 816.315 132.615   5
   2 -12  13 72.0645 70.6414   5
  -2  12 -17 124.028 50.8930   4
  -2  12 -18-128.234 52.5402   4
  -2  12 -19 132.375 54.2104   4
  -2  12 -20-116.081 54.3166   4
  -2  12 -21 40.4995 46.0434   4
  -2  12 -22 92.3092 55.4109   4
   2 -11 -17 49.3096 55.3335   6
   2 -11 -16 46.8671 47.4930   6
   2 -11 -15 299.683 80.1439   6
   2 -11 -14 501.957 96.9383   6
   2 -11 -13 659.524 79.8181   5
   2 -11 -13 793.408 115.195   6
   2 -11 -12 39.7487 49.7128   6
   2 -11 -12 33.2929 44.6984   5
   2 -11 -11 69.6557 45.5223   6
   2 -11 -11 219.905 58.8887   5
   2 -11 -10 225.915 59.3144   5
   2 -11 -10 115.534 53.6261   6
   2 -11  -9 258.131 62.9541   5
   2 -11  -9 344.455 77.5674   6
   2 -11  -8 2.38275 36.3632   6
   2 -11  -8 20.7298 49.6847   5
   2 -11  -7 164.606 46.9345   6
   2 -11  -7 182.607 55.4893   5
   2 -11  -6 355.067 72.3638   6
   2 -11  -6 292.658 72.6879   5
   2 -11  -5 54.4769 46.2868   6
   2 -11  -5 79.1533 53.7998   5
   2 -11  -4 791.635 98.1296   6
   2 -11  -4 624.900 96.5347   5
   2 -11  -3 90.8214 46.2938   6
   2 -11  -3 121.200 66.2566   5
   2 -11  -2 203.357 65.2323   5
   2 -11  -2 100.617 43.0128   6
   2 -11  -1-37.7253 35.8078   6
   2 -11  -1 15.9924 49.2542   5
   2 -11   0-28.8583 51.9632   5
   2 -11   0-1.63033 28.9159   6
   2 -11   1 214.835 53.2976   6
   2 -11   1 125.878 70.3667   5
   2 -11   2 233.563 79.8308   5
   2 -11   2 140.174 44.3739   6
   2 -11   3 7.49594 56.5412   5
   2 -11   3 77.3242 37.0341   6
   2 -11   4 491.745 102.858   5
   2 -11   4 488.075 61.2070   6
   2 -11   5 29.0032 66.0426   5
   2 -11   5 9.07523 23.4728   6
   2 -11   6 2.31742 58.7362   5
   2 -11   6-26.4428 25.9905   6
   2 -11   7-87.3759 68.5181   5
   2 -11   8 265.053 88.2160   5
   2 -11   9 834.978 131.621   5
   2 -11  10-66.1119 67.7446   5
   2 -11  11 454.687 103.551   5
   2 -11  12 109.514 63.6757   5
  -2  11 -13 182.797 51.1164   4
   2 -11  13 115.629 58.8627   5
  -2  11 -14 96.9012 38.1122   4
   2 -11  14 93.8732 66.7012   5
  -2  11 -15 393.658 71.8833   4
   2 -11  15 402.282 100.057   5
  -2  11 -16 26.3480 36.1221   4
   2 -11  16-12.0926 59.6946   5
   2 -11  17 787.239 126.222   5
  -2  11 -17 783.360 99.1484   4
  -2  11 -18 236.675 56.5663   4
   2 -11  18 151.423 82.9369   5
   2 -11  19 121.392 69.1452   5
  -2  11 -19 3.65446 38.4025   4
  -2  11 -20 336.421 72.8009   4
   2 -11  20 286.807 76.2843   5
  -2  11 -21-50.3465 50.2632   4
  -2  11 -22 0.97940 41.3130   4
  -2  11 -23 46.3704 46.4590   4
  -2  11 -24 632.711 109.923   4
   2 -10 -21-70.1515 56.2313   6
   2 -10 -20 117.130 52.0446   6
   2 -10 -19 133.684 64.5861   6
   2 -10 -18 1090.98 133.795   6
   2 -10 -17-64.4420 64.4277   6
   2 -10 -16 12.6781 54.4821   6
   2 -10 -15-62.7580 45.6147   6
   2 -10 -15-15.7573 35.5651   5
   2 -10 -14 408.950 90.5869   6
   2 -10 -14 500.050 68.6387   5
   2 -10 -13-49.9677 40.8397   5
   2 -10 -13 81.1827 58.6881   6
   2 -10 -12 24.7080 51.1425   6
   2 -10 -12-31.2522 34.7018   5
   2 -10 -11 707.010 102.958   6
   2 -10 -11 610.526 85.8817   5
   2 -10 -10 201.098 55.5056   5
   2 -10 -10 307.908 79.7401   6
   2 -10  -9 34.7853 48.4836   5
   2 -10  -9 37.9545 45.7041   6
   2 -10  -8 350.354 72.8535   6
   2 -10  -8 267.751 58.2793   5
   2 -10  -7 617.065 90.3777   6
   2 -10  -7 501.335 80.5949   5
   2 -10  -6 76.1134 50.3980   5
   2 -10  -6 73.3461 44.4484   6
   2 -10  -5 64.7557 46.9357   5
   2 -10  -5 165.601 50.6133   6
   2 -10  -4 119.381 47.3562   6
   2 -10  -4 147.350 54.9972   5
   2 -10  -3 316.498 75.3407   5
   2 -10  -3 396.705 66.3917   6
  -2  10   2 219.435 71.0982   2
   2 -10  -2 160.438 61.7017   5
   2 -10  -2 152.888 51.2458   6
  -2  10   1 13.7163 50.6439   2
   2 -10  -1 9.70339 45.2374   5
   2 -10  -1-26.5495 35.8111   6
   2 -10   0 69.5051 46.1377   5
   2 -10   0 134.623 47.8679   6
  -2  10   0 93.9042 57.8806   2
  -2  10  -1 382.118 85.0601   2
   2 -10   1 455.106 68.6165   6
   2 -10   1 400.879 88.3771   5
   2 -10   2 150.185 74.1533   5
  -2  10  -2 59.5803 62.7001   2
   2 -10   2 18.3682 28.4755   6
  -2  10  -3 147.328 64.8699   2
   2 -10   3 41.2859 29.2781   6
   2 -10   3 65.5683 54.4988   5
   2 -10   4 318.168 54.1404   6
   2 -10   4 280.233 80.5674   5
  -2  10  -4 288.125 74.7610   2
   2 -10   5 165.591 70.6030   5
   2 -10   5 375.514 54.4201   6
  -2  10  -5 419.483 94.4601   2
   2 -10   6 142.614 75.6312   5
   2 -10   6 22.2337 25.2055   6
   2 -10   7 503.255 54.7067   6
   2 -10   7 331.399 79.9087   5
   2 -10   8 18.7631 18.9913   6
  -2  10  -9 200.787 44.8310   4
   2 -10   9 257.232 32.1802   6
  -2  10 -10 2045.02 134.545   4
  -2  10 -11 48.8808 33.9198   4
  -2  10 -12 427.338 68.4021   4
  -2  10 -13 246.162 57.0963   4
  -2  10 -14 209.737 55.3992   4
  -2  10 -15 348.354 74.2380   4
  -2  10 -16 96.4993 48.4210   4
  -2  10 -17 473.111 81.5683   4
  -2  10 -18 56.0529 48.6056   4
  -2  10 -19-9.04915 38.5150   4
  -2  10 -20-33.6617 43.8422   4
  -2  10 -21-9.98816 41.6863   4
  -2  10 -22 0.36450 52.9695   4
  -2  10 -23 357.435 79.8993   4
  -2  10 -24 61.8479 51.7763   4
  -2  10 -25-92.0191 59.8572   4
   2 -10  25-54.9991 74.8491   5
  -2  10 -26-2.75846 45.3540   4
   2  -9 -24 38.6698 53.5333   6
   2  -9 -23 40.9385 48.0162   6
   2  -9 -22 147.506 60.1133   6
   2  -9 -21-4.22426 51.1507   6
   2  -9 -21-4.03272 27.5166   3
   2  -9 -20 233.478 75.9648   6
   2  -9 -20 213.974 48.1320   3
   2  -9 -19 67.2345 32.3989   3
   2  -9 -19-33.1327 53.9704   6
   2  -9 -18-24.9278 58.4192   6
   2  -9 -18-13.3204 27.8680   3
   2  -9 -17 85.6272 36.2517   3
   2  -9 -17 132.819 67.2773   6
   2  -9 -17 128.014 40.4376   5
   2  -9 -16 304.150 51.9672   3
   2  -9 -16 317.744 52.4887   5
   2  -9 -16 363.406 80.2130   6
   2  -9 -15 77.5200 54.1798   6
   2  -9 -15 115.161 30.7076   3
   2  -9 -15 88.2979 38.6981   5
   2  -9 -14 120.208 58.2142   6
   2  -9 -14 78.2114 35.0013   1
   2  -9 -14 93.7087 30.1980   3
   2  -9 -14 93.4880 39.3539   5
   2  -9 -13-52.0242 34.0105   1
   2  -9 -13 84.8217 33.0851   3
   2  -9 -13-1.58904 46.5437   6
   2  -9 -13-71.9905 39.8724   5
   2  -9 -12 529.952 63.6925   1
   2  -9 -12 532.527 92.2113   6
   2  -9 -12 547.406 55.3997   3
   2  -9 -12 494.476 69.8576   5
   2  -9 -11 390.155 65.9353   5
   2  -9 -11 488.630 62.2646   1
   2  -9 -11 415.560 47.5410   3
   2  -9 -11 453.575 86.2547   6
   2  -9 -10 139.663 55.3836   6
   2  -9 -10 221.100 34.6430   3
   2  -9 -10 160.184 36.9570   1
  -2   9  10 178.214 63.7554   2
   2  -9 -10 141.438 43.4243   5
   2  -9  -9 0.61614 15.1005   3
  -2   9   9-0.43668 47.1268   2
   2  -9  -9-19.3378 41.4736   6
   2  -9  -9-45.0712 31.2665   1
   2  -9  -9-10.7775 45.1906   5
   2  -9  -8 77.4946 20.3490   3
   2  -9  -8 56.9399 41.1845   5
  -2   9   8 43.4242 47.1908   2
   2  -9  -8 93.6751 28.3058   1
   2  -9  -8 100.523 48.5325   6
  -2   9   7 83.9031 43.0763   2
   2  -9  -7 65.6143 44.7510   6
   2  -9  -7 71.4533 48.7290   5
   2  -9  -7 96.2200 19.6551   3
   2  -9  -7 139.045 29.6945   1
   2  -9  -6 1370.38 121.855   6
  -2   9   6 1591.97 140.794   2
   2  -9  -6 1404.70 79.2879   1
   2  -9  -6 1313.31 120.469   5
   2  -9  -6 1282.28 52.4739   3
   2  -9  -5-2.85768 13.9800   1
   2  -9  -5-33.8336 41.4458   6
  -2   9   5 47.1194 50.7326   2
   2  -9  -5 37.7088 37.6163   5
   2  -9  -4 93.7033 45.7574   6
  -2   9   4 48.1346 53.1310   2
   2  -9  -4 66.9578 17.9469   1
   2  -9  -4 17.6180 46.5620   5
   2  -9  -3 93.0111 43.4061   6
   2  -9  -3 51.9156 44.6014   5
  -2   9   3 39.1051 46.9621   2
   2  -9  -2 29.7522 37.8330   6
   2  -9  -2-79.8232 56.4405   5
  -2   9   2 81.3603 56.7825   2
   2  -9  -1 65.6077 52.3113   5
  -2   9   1 0.57316 40.1742   2
   2  -9  -1-2.41192 29.3526   6
  -2   9   0 66.8506 46.3374   2
   2  -9   0 102.315 36.9030   6
   2  -9   0 7.11663 45.8719   5
   2  -9   1 104.731 63.1864   5
  -2   9  -1 72.2528 51.5879   2
   2  -9   1 76.1556 34.6063   6
  -2   9  -2 64.9580 50.5690   2
   2  -9   2 95.9190 36.4147   6
  -2   9  -3 236.790 67.6440   2
   2  -9   3 170.399 42.5911   6
  -2   9  -4-11.3225 46.5231   2
   2  -9   4-8.75696 25.1793   6
   2  -9   5 146.514 38.4516   6
  -2   9  -5 47.2305 47.0997   2
  -2   9  -6 867.802 107.000   2
  -2   9  -6 850.717 38.5020   3
   2  -9   6 935.858 72.5218   6
  -2   9  -7 173.955 24.3284   3
  -2   9  -7 152.297 58.4835   2
   2  -9   7 141.628 31.0361   6
  -2   9  -7 162.772 42.6133   4
  -2   9  -8 357.877 55.9792   4
   2  -9   8 390.289 41.7675   6
  -2   9  -8 440.299 38.2770   3
  -2   9  -8 430.003 84.0719   2
  -2   9  -9 649.947 50.3835   3
   2  -9   9 674.894 47.7151   6
  -2   9  -9 480.976 85.5083   2
  -2   9  -9 656.530 75.2216   4
  -2   9 -10 854.970 62.0509   3
   2  -9  10 905.785 47.7383   6
  -2   9 -10 974.069 114.473   2
  -2   9 -10 1039.61 95.8198   4
  -2   9 -11 767.835 61.8977   3
  -2   9 -11 718.473 80.9075   4
   2  -9  11 682.751 32.6443   6
  -2   9 -11 752.091 104.820   2
  -2   9 -12 346.805 63.0302   4
  -2   9 -12 295.520 74.5503   2
  -2   9 -12 360.329 48.2712   3
  -2   9 -13 338.769 64.5769   4
  -2   9 -13 316.161 48.6899   3
  -2   9 -14 100.055 41.4261   4
  -2   9 -14 179.731 42.1181   3
  -2   9 -15 303.160 63.0972   4
  -2   9 -15 304.698 51.5422   3
  -2   9 -16 18.0910 36.4693   4
  -2   9 -16-32.5472 36.4838   3
  -2   9 -17 851.206 88.9673   3
  -2   9 -17 921.195 109.879   4
  -2   9 -18 274.989 59.1993   3
  -2   9 -18 156.454 59.5977   4
  -2   9 -19 61.5476 38.3237   4
  -2   9 -20-90.7874 53.7082   4
  -2   9 -21-11.4009 44.1380   4
  -2   9 -22 226.478 71.3612   4
  -2   9 -23 212.782 68.5731   4
  -2   9 -24 86.1331 68.9349   4
  -2   9 -25 515.281 102.820   4
  -2   9 -26 225.148 69.5982   4
  -2   9 -27 88.2387 59.3415   4
  -2   9 -28 233.427 74.4435   4
   2  -8 -30 436.011 79.4605   3
   2  -8 -29 392.496 74.1473   3
   2  -8 -28 411.917 78.0029   3
   2  -8 -27-88.6348 62.7951   6
   2  -8 -27-10.3362 32.2801   3
   2  -8 -26 73.8711 41.6836   3
   2  -8 -26 243.735 83.3416   6
   2  -8 -25 235.794 80.8288   6
   2  -8 -25 256.317 60.0251   3
   2  -8 -24 6.86806 44.5398   6
   2  -8 -24 46.4319 37.4977   3
   2  -8 -23 50.2544 46.6219   3
   2  -8 -23 117.238 65.2299   6
   2  -8 -22 196.047 68.2462   6
   2  -8 -22 180.245 51.1645   3
   2  -8 -21 52.3117 28.6309   3
   2  -8 -21 70.1425 49.8690   6
   2  -8 -20 96.8234 41.2988   3
   2  -8 -20 32.8131 53.3125   6
   2  -8 -19 878.185 122.866   6
   2  -8 -19 861.861 88.7896   3
   2  -8 -18 1456.66 112.312   3
   2  -8 -18 1444.12 151.288   6
   2  -8 -18 1498.62 83.8833   5
   2  -8 -17 38.2332 34.5124   3
   2  -8 -17 21.4472 28.7153   5
   2  -8 -17 78.1079 54.5216   6
   2  -8 -17-2.93168 8.57325   4
   2  -8 -16 754.905 77.9836   3
   2  -8 -16 720.209 66.1729   5
   2  -8 -16 864.526 116.005   6
   2  -8 -16 735.579 88.2222   1
   2  -8 -15 429.779 66.6516   1
   2  -8 -15 427.534 85.7580   6
   2  -8 -15 494.717 62.5362   3
   2  -8 -15 481.614 58.7453   5
   2  -8 -14 487.651 61.7003   5
   2  -8 -14 367.337 62.6552   1
   2  -8 -14 462.665 86.5766   6
  -2   8  14 432.241 78.1408   2
   2  -8 -14 390.242 52.2276   3
   2  -8 -13 235.469 43.1409   3
   2  -8 -13 366.385 74.8173   6
   2  -8 -13 208.244 43.7997   5
   2  -8 -13 246.715 49.8980   1
  -2   8  13 362.930 72.8110   2
   2  -8 -12 1415.69 92.7701   3
   2  -8 -12 1299.12 98.9409   5
   2  -8 -12 1309.08 128.363   6
  -2   8  12 1463.30 129.619   2
   2  -8 -12 1433.39 105.559   1
  -2   8  11 480.630 83.5226   2
   2  -8 -11 263.491 53.7603   5
   2  -8 -11 300.012 52.0089   1
   2  -8 -11 278.350 43.9152   3
   2  -8 -11 322.820 71.4746   6
   2  -8 -10 582.625 89.9902   6
   2  -8 -10 371.905 46.6005   3
   2  -8 -10 513.296 72.4817   5
   2  -8 -10 379.589 55.9109   1
  -2   8  10 373.612 69.6066   2
   2  -8  -9 1929.57 145.904   6
   2  -8  -9 2020.88 99.4484   3
   2  -8  -9 1806.30 122.764   5
  -2   8   9 1904.77 149.896   2
   2  -8  -9 1891.12 109.619   1
   2  -8  -8 1661.59 117.332   5
  -2   8   8 1728.87 141.074   2
   2  -8  -8 1821.82 141.070   6
   2  -8  -8 1768.67 89.5574   3
   2  -8  -8 1860.67 105.296   1
   2  -8  -7 277.328 62.3037   6
   2  -8  -7 310.985 60.8191   5
   2  -8  -7 245.005 36.7922   3
   2  -8  -7 259.123 38.9907   1
  -2   8   7 221.177 64.5878   2
   2  -8  -6 3791.28 114.729   3
  -2   8   6 3788.64 202.460   2
   2  -8  -6 3983.03 139.798   1
   2  -8  -6 3662.21 178.223   5
   2  -8  -6 3629.86 187.363   6
  -2   8   5 3117.31 185.526   2
   2  -8  -5 2796.41 160.779   5
   2  -8  -5 2930.65 113.001   1
   2  -8  -5 2948.69 167.974   6
   2  -8  -5 2918.13 95.5807   3
  -2   8   4-14.1386 43.1612   2
   2  -8  -4 19.7127 17.1556   1
   2  -8  -4-27.2793 36.5990   6
   2  -8  -4 12.3231 14.6727   3
   2  -8  -4 0.10598 40.3584   5
   2  -8  -3 34.3946 34.0051   6
  -2   8   3 42.0629 47.9435   2
   2  -8  -3 118.672 53.7046   5
   2  -8  -3 44.0232 16.3461   1
   2  -8  -2 78.4836 30.9830   2
   2  -8  -2 4.88539 11.0008   1
  -2   8   2-4.74401 51.5477   2
   2  -8  -2 3.47445 34.4973   6
  -2   8   1 2474.25 164.350   2
   2  -8  -1 2362.01 153.291   2
   2  -8  -1 2561.56 140.911   6
   2  -8   0 19.7577 40.4491   2
  -2   8   0 39.8530 45.7705   2
   2  -8   0-27.5366 36.8292   6
  -2   8  -1-13.3194 48.6757   2
   2  -8   1 36.1285 31.6865   6
   2  -8   1 82.5040 41.4750   2
  -2   8  -2 155.488 54.4881   2
   2  -8   2 174.466 43.0998   6
   2  -8   2 88.3191 36.4408   2
  -2   8  -3 921.850 40.7217   3
   2  -8   3 1017.83 82.0571   6
  -2   8  -3 1042.52 110.871   2
   2  -8   3 914.128 98.4422   2
  -2   8  -4 1220.37 119.623   2
   2  -8   4 1154.98 81.6324   6
  -2   8  -4 1081.82 49.4675   3
   2  -8   4 1298.39 114.563   2
   2  -8   5-10.4907 29.0906   6
  -2   8  -5 24.2348 16.7860   3
  -2   8  -5-0.99732 42.5020   2
   2  -8   5 12.3823 33.1989   2
  -2   8  -6 1031.09 112.268   2
  -2   8  -6 1019.68 59.0558   3
   2  -8   6 865.924 96.8249   2
   2  -8   6 996.097 71.3042   6
   2  -8   7 87.0100 28.6958   6
  -2   8  -7 142.146 27.7016   3
  -2   8  -7 195.729 62.0420   2
   2  -8   8 604.202 47.1693   6
  -2   8  -8 651.301 71.8839   4
  -2   8  -8 559.479 88.7764   2
  -2   8  -8 628.998 53.7395   3
  -2   8  -9 88.1663 54.5434   2
  -2   8  -9 136.792 41.7831   4
  -2   8  -9 91.7132 28.7688   3
   2  -8   9 163.967 24.9261   6
   2  -8  10 2330.41 69.8620   6
  -2   8 -10 2531.44 139.288   4
  -2   8 -10 2287.64 113.828   3
  -2   8 -10 2290.40 160.061   2
   2  -8  11 87.6343 10.4624   6
  -2   8 -11 91.4159 54.4762   2
  -2   8 -11 109.908 33.0056   3
  -2   8 -11 110.570 42.3601   4
  -2   8 -12 962.039 81.2476   3
  -2   8 -12 1216.25 119.639   2
  -2   8 -12 1000.81 94.9224   4
  -2   8 -13 248.876 50.2550   3
  -2   8 -13 219.230 63.0734   2
  -2   8 -13 198.102 49.8882   4
  -2   8 -14 958.537 89.5101   3
  -2   8 -14 961.142 96.0098   4
  -2   8 -14 1018.90 109.721   2
  -2   8 -15 276.484 53.4599   3
  -2   8 -15 257.802 67.9078   2
  -2   8 -15 250.832 59.6970   4
  -2   8 -16 709.771 92.9360   4
  -2   8 -17 572.926 84.0723   4
  -2   8 -18 1479.66 70.2677   1
  -2   8 -18 1667.42 137.047   4
  -2   8 -19 615.616 50.5152   1
  -2   8 -19 570.496 87.5838   4
  -2   8 -20 46.2670 41.9699   4
  -2   8 -21 1202.70 130.812   4
  -2   8 -22 78.0576 54.2653   4
  -2   8 -23 93.1392 53.9164   4
  -2   8 -24 12.7334 52.1185   4
  -2   8 -25-21.8640 48.0066   4
  -2   8 -26 358.773 83.8038   4
  -2   8 -27 373.228 85.2540   4
  -2   8 -28 95.3027 63.9883   4
  -2   8 -29 6.91421 49.7372   4
   2  -7 -29-44.1984 61.2171   6
   2  -7 -28 82.4327 67.0122   6
   2  -7 -27 143.713 69.3385   6
   2  -7 -26 125.053 59.9271   6
   2  -7 -25 71.4612 53.7004   6
   2  -7 -24 318.846 84.8487   6
   2  -7 -23 542.454 96.6000   6
   2  -7 -22-63.9409 54.8750   6
   2  -7 -22-1.17555 19.0065   4
   2  -7 -21-81.6962 60.3690   6
   2  -7 -21-3.12196 19.9203   4
   2  -7 -20-30.7517 45.8372   6
   2  -7 -20 4.01402 18.3243   4
   2  -7 -19 238.034 50.7725   3
   2  -7 -19 185.613 60.2716   6
   2  -7 -19 212.547 29.6368   4
   2  -7 -18 129.878 44.6568   3
   2  -7 -18 146.899 22.5545   4
   2  -7 -18 105.151 62.4220   6
   2  -7 -18 133.447 28.5775   5
   2  -7 -17 142.394 31.9555   5
   2  -7 -17 103.068 40.0753   1
  -2   7  17 58.7246 41.8787   2
   2  -7 -17 81.9016 56.0876   6
   2  -7 -17 92.9398 39.0302   3
   2  -7 -17 81.1497 19.3632   4
   2  -7 -16 2508.95 155.988   1
   2  -7 -16 2486.46 104.982   5
  -2   7  16 2328.60 150.805   2
   2  -7 -16 2388.90 77.8106   4
   2  -7 -16 2480.33 180.124   6
   2  -7 -16 2593.35 142.102   3
   2  -7 -15 638.301 62.1581   5
   2  -7 -15 748.080 102.439   6
   2  -7 -15 732.397 77.1287   3
  -2   7  15 753.968 88.3117   2
   2  -7 -15 756.715 41.5772   4
   2  -7 -15 713.244 84.9715   1
   2  -7 -14 77.2365 30.8743   5
   2  -7 -14 80.1812 37.6903   1
   2  -7 -14 123.296 54.2621   6
   2  -7 -14 57.0605 29.3475   3
  -2   7  14 89.3009 45.0053   2
   2  -7 -14 58.2835 12.2411   4
   2  -7 -13 762.864 71.6987   3
   2  -7 -13 690.584 78.8096   1
  -2   7  13 793.138 92.8058   2
   2  -7 -13 649.253 64.3365   5
   2  -7 -12 117.941 35.9116   3
   2  -7 -12 146.658 38.6384   1
  -2   7  12 75.1518 43.0271   2
   2  -7 -12 137.996 39.0952   5
  -2   7  11 1127.42 109.305   2
   2  -7 -11 866.698 84.3488   1
   2  -7 -11 988.353 77.1388   3
   2  -7 -11 955.875 81.1928   5
   2  -7 -10 132.861 44.6412   5
   2  -7 -10 170.817 45.0406   1
  -2   7  10 154.313 59.1339   2
   2  -7 -10 106.018 35.4112   3
   2  -7 -10 90.5689 33.9713   2
   2  -7  -9 16.9899 25.5277   3
  -2   7   9 27.2593 46.2141   2
   2  -7  -9 4.78613 37.4726   5
   2  -7  -9 5.48256 26.0284   1
   2  -7  -9-1.60766 31.0841   2
  -2   7   8 333.935 68.2778   2
   2  -7  -8 283.236 41.4017   3
   2  -7  -8 309.490 50.4563   1
   2  -7  -8 320.713 60.7706   2
   2  -7  -8 285.759 59.8584   5
   2  -7  -7 181.859 44.9906   2
   2  -7  -7 183.938 35.9579   1
  -2   7   7 153.231 49.4752   2
   2  -7  -7 199.783 51.0914   5
   2  -7  -7 218.591 36.1665   3
  -2   7   6 23.6094 44.6818   2
   2  -7  -6 46.1021 40.0678   2
   2  -7  -6-26.9345 38.8741   5
   2  -7  -6 0.65183 19.6330   3
   2  -7  -6 16.1840 23.2240   1
   2  -7  -5 257.157 39.0904   1
  -2   7   5 279.334 62.1459   2
   2  -7  -5 296.876 37.4358   3
   2  -7  -5 351.563 63.5030   2
   2  -7  -4 1514.30 71.3707   3
  -2   7   4 1503.82 125.822   2
   2  -7  -4 1497.83 75.9658   1
   2  -7  -4 1630.13 120.745   2
   2  -7  -3 145.159 25.0904   1
   2  -7  -3 162.236 25.9609   3
  -2   7   3 176.176 56.4676   2
   2  -7  -3 148.392 43.3555   2
   2  -7  -2 33.1805 12.7197   1
  -2   7   2 29.3061 43.6635   2
   2  -7  -2 48.2479 20.0843   3
   2  -7  -2 16.7670 31.9654   2
  -2   7   1 19.9009 39.1932   2
   2  -7  -1 15.4304 9.17653   1
   2  -7  -1-11.9855 34.1210   2
   2  -7   0 395.698 65.4163   2
  -2   7   0 391.682 68.6628   2
  -2   7  -1 1414.16 55.3901   3
  -2   7  -1 1276.42 111.178   2
   2  -7   1 1372.28 112.666   2
  -2   7  -2-12.4201 22.1431   4
  -2   7  -2-7.54744 38.4722   2
  -2   7  -2 15.0573 13.8183   3
   2  -7   2 56.6594 41.7819   2
  -2   7  -3 18.1343 20.7575   4
  -2   7  -3 9.15344 14.5589   3
  -2   7  -3 18.9364 39.9675   2
   2  -7   3 14.8884 32.3027   2
  -2   7  -4 23.9499 20.4991   3
   2  -7   4 9.91344 27.3823   6
   2  -7   4 9.84700 33.7054   2
  -2   7  -4 21.5216 22.8614   4
   2  -7   5 103.037 31.1149   6
  -2   7  -5 151.554 55.6416   2
  -2   7  -5 83.7581 21.9518   3
  -2   7  -5 73.1262 26.0459   4
   2  -7   5 129.072 46.2715   2
   2  -7   6 100.376 26.6858   6
  -2   7  -6 77.4169 25.2006   3
   2  -7   6 34.2817 33.2659   2
  -2   7  -6 102.444 51.5829   2
  -2   7  -7 16.0091 23.4264   3
  -2   7  -7 20.8227 46.2105   2
   2  -7   7 3.65637 20.0448   6
   2  -7   7 27.5323 37.2505   2
   2  -7   8 32.7107 18.4689   6
  -2   7  -8 14.2825 22.5550   3
  -2   7  -8 2.79905 41.9837   2
   2  -7   8-17.3981 34.7651   2
  -2   7  -9 12.1929 44.2372   2
   2  -7   9 75.7266 17.8491   6
   2  -7   9 77.7503 40.6838   2
  -2   7  -9 93.4911 32.4791   3
  -2   7  -9 63.3983 28.1523   4
   2  -7  10 115.691 15.8723   6
  -2   7 -10 84.8806 48.8311   2
  -2   7 -10 52.1762 26.2164   3
   2  -7  10 113.089 47.7842   2
  -2   7 -10 123.329 40.9151   4
  -2   7 -11 62.2349 36.6665   4
  -2   7 -11 116.928 54.7802   2
  -2   7 -11 42.9509 37.0017   3
   2  -7  11 77.3055 35.5848   2
  -2   7 -12 21.2190 31.7722   4
   2  -7  12 28.0963 28.6619   2
  -2   7 -12-58.5394 42.8905   2
  -2   7 -12 14.7594 32.9734   3
  -2   7 -13 2.06538 48.2822   2
   2  -7  13 16.7120 29.7206   2
  -2   7 -13 36.6696 36.7312   4
  -2   7 -14 115.508 48.0083   2
  -2   7 -14 103.501 40.6909   4
  -2   7 -14 88.8872 18.8841   1
  -2   7 -15 17.1784 43.1087   2
  -2   7 -15 22.6074 14.8736   1
  -2   7 -15 13.9351 36.0838   4
  -2   7 -16 665.310 51.4136   1
  -2   7 -16 604.788 78.6039   2
  -2   7 -16 686.490 83.5431   4
  -2   7 -17 153.221 28.2437   1
  -2   7 -17 264.249 64.0205   2
  -2   7 -17 144.466 51.7095   4
  -2   7 -18 395.926 70.6986   4
  -2   7 -18 320.015 40.8352   1
  -2   7 -18 447.229 73.3415   2
  -2   7 -19 467.922 51.3111   1
  -2   7 -19 427.746 73.8618   4
  -2   7 -20 41.5929 27.6698   1
  -2   7 -20 11.8063 41.8783   4
  -2   7 -21 116.049 32.0160   1
  -2   7 -21 12.9227 49.3134   4
  -2   7 -22-21.1597 24.8633   1
  -2   7 -22 48.0285 42.5118   4
  -2   7 -23 177.728 40.3347   1
  -2   7 -23 126.976 59.2224   4
  -2   7 -24 45.9866 47.9802   4
  -2   7 -24-6.96180 25.6942   1
  -2   7 -25 20.6624 43.5207   4
  -2   7 -26 149.961 61.7557   4
  -2   7 -27 243.045 74.5685   4
  -2   7 -28 108.740 67.7238   4
  -2   7 -29 46.3502 51.2504   4
  -2   7 -30 97.3670 66.5261   4
  -2   7 -31 4.80529 49.8345   4
   2  -6 -32 23.7831 44.3211   6
   2  -6 -31-2.74128 46.5209   6
   2  -6 -30 117.749 65.7002   6
   2  -6 -29 67.4605 63.1792   6
   2  -6 -28 629.381 113.400   6
   2  -6 -27 785.313 77.1736   4
   2  -6 -27 802.679 123.584   6
   2  -6 -26 217.570 82.7486   6
   2  -6 -26 281.774 45.5630   4
   2  -6 -25 26.6504 46.2613   6
   2  -6 -25 37.7297 27.8403   4
   2  -6 -24-25.6655 51.4576   6
   2  -6 -24-18.9949 23.9500   4
   2  -6 -23 224.881 69.3948   6
   2  -6 -23 175.687 34.3786   4
   2  -6 -22 205.335 64.9293   6
   2  -6 -22 244.477 43.3924   4
   2  -6 -21 765.449 112.826   6
   2  -6 -21 666.491 60.7352   4
   2  -6 -20 3036.39 199.586   6
   2  -6 -20 3188.40 123.366   4
   2  -6 -19 483.415 47.7634   4
  -2   6  19 550.378 70.5862   2
  -2   6  18 1586.09 112.488   2
   2  -6 -18 1494.26 129.408   1
   2  -6 -18 1582.80 80.5417   4
   2  -6 -17 2391.23 80.0760   5
   2  -6 -17 2253.58 90.5209   4
  -2   6  17 2320.81 136.638   2
   2  -6 -17 2210.17 153.168   1
   2  -6 -16 1901.95 78.8270   4
   2  -6 -16 1666.71 135.138   1
  -2   6  16 2066.24 129.204   2
   2  -6 -16 2197.81 86.0114   5
  -2   6  15 130.141 47.6491   2
   2  -6 -15 119.336 29.5638   5
   2  -6 -15 106.110 21.7999   4
   2  -6 -15 118.330 50.2915   1
  -2   6  14 1547.88 114.719   2
   2  -6 -14 1532.23 80.5261   5
   2  -6 -14 1555.57 120.377   1
   2  -6 -14 1497.82 59.8570   4
   2  -6 -14 1474.18 101.772   3
   2  -6 -13 88.9205 40.0954   3
  -2   6  13 87.3415 47.9154   2
   2  -6 -13 27.1384 41.1938   1
   2  -6 -13 67.1059 17.7898   4
   2  -6 -13 29.1385 29.9585   5
  -2   6  12 2081.09 129.831   2
   2  -6 -12 2199.99 115.165   3
   2  -6 -12 1999.33 56.5834   4
   2  -6 -12 2011.68 98.0211   5
   2  -6 -12 1926.19 128.030   1
   2  -6 -11 594.307 61.3585   3
  -2   6  11 546.643 71.0055   2
   2  -6 -11 462.132 24.5563   4
   2  -6 -11 504.411 55.9226   5
   2  -6 -11 416.077 60.9557   1
   2  -6 -10 573.152 60.3717   3
   2  -6 -10 464.845 55.2008   5
  -2   6  10 469.830 67.3897   2
   2  -6 -10 510.734 63.5611   1
   2  -6  -9 614.839 56.8918   3
   2  -6  -9 662.650 72.8279   2
   2  -6  -9 611.433 63.7471   5
  -2   6   9 645.529 78.0512   2
   2  -6  -9 601.813 68.7267   1
   2  -6  -8 288.138 48.7600   5
  -2   6   8 374.628 60.4830   2
   2  -6  -8 401.401 56.5231   1
   2  -6  -8 360.665 44.6487   3
   2  -6  -8 358.364 54.1122   2
   2  -6  -7 10.6575 20.4956   3
  -2   6   7 12.3130 34.4548   2
   2  -6  -7 17.4714 25.1907   1
   2  -6  -7 8.05908 25.3278   2
   2  -6  -6 6734.10 164.965   3
   2  -6  -6 6486.43 214.053   2
   2  -6  -6 6492.20 182.634   1
  -2   6   6 6678.42 224.865   2
  -2   6   5 705.424 82.5667   2
   2  -6  -5 697.256 54.9166   3
   2  -6  -5 638.213 55.5032   1
   2  -6  -5 549.727 65.7357   2
   2  -6  -4 6044.14 151.169   1
   2  -6  -4 6096.64 146.720   3
   2  -6  -4 6274.59 213.753   2
  -2   6   4 5902.54 214.494   2
   2  -6  -3 6330.36 145.153   3
   2  -6  -3 6209.32 140.928   1
   2  -6  -3 6213.01 210.991   2
   2  -6  -2 70.5666 20.9841   3
   2  -6  -2 35.7243 13.8211   1
   2  -6  -2 54.5122 30.0561   2
   2  -6  -1 14.9325 17.2017   3
   2  -6  -1-3.63404 9.80196   1
   2  -6  -1 51.3382 33.8879   2
  -2   6   0 125.141 22.4109   3
   2  -6   0 155.287 40.8500   2
   2  -6   0 111.099 14.0698   1
  -2   6  -1 2978.14 89.1198   3
   2  -6   1 3143.13 151.599   2
  -2   6  -1 2971.97 94.0528   4
   2  -6   2 1481.81 108.062   2
  -2   6  -2 1483.59 66.3711   3
  -2   6  -2 1433.79 71.7758   4
  -2   6  -3 816.642 53.2550   3
  -2   6  -3 868.018 57.7579   4
   2  -6   3 828.646 83.5600   2
   2  -6   4 223.380 44.9271   2
  -2   6  -4 264.401 33.1624   3
  -2   6  -4 249.791 36.8533   4
  -2   6  -5 1189.09 69.9930   3
  -2   6  -5 1120.05 71.6689   4
   2  -6   5 1208.66 97.7190   2
  -2   6  -5 1148.46 98.2274   2
  -2   6  -6 3.21771 23.2802   4
  -2   6  -6-4.66562 35.1331   2
  -2   6  -6 18.7432 19.7655   3
   2  -6   6-33.1180 34.2144   2
  -2   6  -7 34.3744 33.5003   2
  -2   6  -7 26.0599 21.6868   3
   2  -6   7 41.6776 26.8454   2
  -2   6  -8 1508.01 109.590   2
  -2   6  -8 1405.65 91.0705   3
   2  -6   8 1383.67 101.009   2
   2  -6   9 292.996 52.4367   2
   2  -6   9 408.238 28.8279   6
  -2   6  -9 309.585 56.6581   2
  -2   6  -9 402.039 53.3016   3
  -2   6 -10 1399.35 106.648   2
   2  -6  10 1376.67 101.642   2
   2  -6  10 1261.57 39.2555   6
   2  -6  10 1182.07 33.2975   6
   2  -6  11 75.2005 35.2920   2
  -2   6 -11 84.3313 46.2182   2
  -2   6 -11 80.8000 19.7150   1
  -2   6 -11 114.245 48.2739   4
  -2   6 -12 4021.83 176.415   2
  -2   6 -12 4286.19 172.807   4
  -2   6 -12 4113.70 108.435   1
  -2   6 -13 469.165 43.0305   1
  -2   6 -13 468.026 65.9115   2
  -2   6 -13 538.781 68.3194   4
  -2   6 -14 192.697 48.6995   2
  -2   6 -14 185.769 28.7899   1
  -2   6 -14 133.174 45.0563   4
  -2   6 -15 229.258 53.9339   2
  -2   6 -15 252.815 36.0701   1
  -2   6 -15 229.072 55.6022   4
  -2   6 -16 146.166 31.8780   1
  -2   6 -16 191.831 55.1367   4
  -2   6 -16 96.8204 41.4974   2
  -2   6 -17 4173.42 181.694   2
  -2   6 -17 4468.87 207.811   4
  -2   6 -17 4223.61 151.945   1
  -2   6 -18 2923.74 170.368   4
  -2   6 -18 2453.40 140.119   2
  -2   6 -18 2616.32 125.631   1
  -2   6 -19 1279.61 102.772   2
  -2   6 -19 1249.63 118.107   4
  -2   6 -19 1199.81 90.7779   1
  -2   6 -20 8653.76 308.079   4
  -2   6 -20 8467.01 241.394   1
  -2   6 -21 7.95475 24.5257   1
  -2   6 -21 37.2857 42.9464   4
  -2   6 -22-6.56479 28.2103   1
  -2   6 -22 46.6316 45.4499   4
  -2   6 -23 204.996 50.4789   1
  -2   6 -23 195.366 64.6390   4
  -2   6 -24 284.556 52.5694   1
  -2   6 -24 238.992 62.3105   4
  -2   6 -25 1258.56 138.086   4
  -2   6 -25 1263.17 109.790   1
  -2   6 -26-10.9066 53.5983   4
  -2   6 -27 193.432 70.2780   4
  -2   6 -28 409.529 91.0544   4
  -2   6 -29-16.8692 57.6057   4
  -2   6 -30 61.2625 53.8110   4
  -2   6 -31-91.7194 73.4086   4
  -2   6 -32 392.313 92.0802   4
   2  -5 -34 262.622 82.3175   6
   2  -5 -33 245.140 78.4631   6
   2  -5 -32-53.7465 60.7831   6
   2  -5 -31-42.0474 62.8938   6
   2  -5 -31 35.5721 36.7413   4
   2  -5 -30 2170.76 189.501   6
   2  -5 -30 2151.37 138.243   4
   2  -5 -29 61.6616 55.9057   6
   2  -5 -29 57.4314 32.0682   4
   2  -5 -28 355.778 87.5891   6
   2  -5 -28 323.639 57.9039   4
   2  -5 -27 505.194 68.3288   4
   2  -5 -27 594.156 103.597   6
   2  -5 -26 2121.38 179.377   6
   2  -5 -26 2086.34 127.985   4
   2  -5 -25 180.300 65.4218   6
   2  -5 -25 266.804 51.8189   4
   2  -5 -24-5.22904 55.7129   6
   2  -5 -24-5.21407 24.1964   4
   2  -5 -23 305.164 48.0556   4
   2  -5 -23 327.515 79.0679   6
   2  -5 -22 511.828 58.0456   4
   2  -5 -21 163.829 35.8297   4
   2  -5 -20 97.6594 31.1061   4
   2  -5 -19 362.110 75.3621   1
   2  -5 -19 378.678 45.7018   4
   2  -5 -18 3066.93 183.263   1
   2  -5 -18 2979.08 115.760   4
   2  -5 -17 1199.47 117.770   1
   2  -5 -17 1234.85 69.8333   4
   2  -5 -16 4.00391 18.2895   5
   2  -5 -16-15.5681 20.1765   4
   2  -5 -15 2787.12 80.2191   5
   2  -5 -15 2738.78 166.468   1
   2  -5 -15 2757.62 93.5837   4
   2  -5 -14 331.742 35.1566   5
   2  -5 -14 260.997 56.7138   1
   2  -5 -14 324.064 31.7841   4
   2  -5 -13 339.761 30.2206   4
   2  -5 -13 438.728 70.6041   1
   2  -5 -13 390.640 38.0080   5
   2  -5 -12 285.544 35.9555   5
   2  -5 -12 257.147 55.4241   1
   2  -5 -12 267.409 25.0500   4
   2  -5 -11 704.414 54.1871   5
   2  -5 -11 738.332 66.3660   3
   2  -5 -11 838.278 86.8393   1
   2  -5 -11 671.586 33.2798   4
   2  -5 -10 2036.04 103.666   3
   2  -5 -10 2262.81 98.5671   5
   2  -5 -10 2032.51 123.789   1
   2  -5 -10 1969.46 49.5279   4
   2  -5  -9 9.73938 21.5839   3
   2  -5  -9-8.43065 25.6318   5
   2  -5  -9-9.57784 30.4320   1
   2  -5  -8 29.3098 30.5871   1
   2  -5  -8 25.3524 20.3695   3
   2  -5  -7 505.909 58.9977   1
   2  -5  -7 611.291 54.3700   3
   2  -5  -6 909.497 63.0097   3
   2  -5  -6 782.332 68.8331   2
   2  -5  -6 841.664 68.8735   1
   2  -5  -5 430.063 43.6053   3
   2  -5  -5 485.120 50.4635   1
   2  -5  -5 425.951 54.6142   2
   2  -5  -4 2875.38 130.360   2
   2  -5  -4 2284.00 102.466   1
   2  -5  -4 2075.54 90.2460   3
   2  -5  -3 19114.7 254.846   3
   2  -5  -3 18012.5 251.024   1
   2  -5  -3 19054.1 331.998   2
   2  -5  -2 5527.53 125.887   1
   2  -5  -2 5690.73 135.656   3
   2  -5  -2 5691.15 182.687   2
  -2   5   2 5449.04 120.966   3
  -2   5   1 153.793 22.4869   4
  -2   5   1 235.485 34.4812   3
   2  -5  -1 157.008 27.1385   3
   2  -5  -1 438.609 60.0561   2
   2  -5  -1 310.824 34.5660   1
   2  -5   0 458.606 55.5937   2
  -2   5   0 514.393 40.0349   3
   2  -5   0 477.798 42.5127   3
   2  -5   0 440.610 30.6061   1
  -2   5   0 494.780 33.7848   4
  -2   5  -1 963.221 49.6336   4
  -2   5  -1 964.664 54.8687   3
   2  -5   1 865.413 34.5729   1
   2  -5   1 870.163 74.1889   2
  -2   5  -2 422.695 39.4657   3
  -2   5  -2 461.704 39.0976   4
   2  -5   2 381.476 52.4418   2
  -2   5  -3 4419.67 117.881   4
  -2   5  -3 4629.55 126.092   3
   2  -5   3 4628.99 166.824   2
  -2   5  -4 1705.35 81.5961   3
  -2   5  -4 1737.59 78.7280   4
   2  -5   4 1848.51 105.887   2
   2  -5   5 6981.68 204.796   2
  -2   5  -5 6970.38 170.889   3
  -2   5  -5 6924.07 212.256   2
  -2   5  -5 7058.45 163.902   4
  -2   5  -6 855.907 65.4558   3
  -2   5  -6 976.778 67.1003   4
  -2   5  -6 918.917 79.3391   2
   2  -5   6 1039.66 80.8213   2
   2  -5   7 217.506 40.0078   2
  -2   5  -7 184.244 44.0363   2
  -2   5  -7 150.869 35.0462   3
  -2   5  -7 195.993 34.9672   4
  -2   5  -8-5.70999 33.7720   2
  -2   5  -8 7.57219 24.2363   4
   2  -5   8-2.76083 22.9487   2
  -2   5  -9 143.472 41.0747   2
   2  -5   9 95.3119 11.5147   6
  -2   5  -9 112.363 19.1756   1
  -2   5 -10 1337.29 93.6406   2
  -2   5 -10 1276.28 59.5731   1
  -2   5 -11-17.0563 16.8948   1
  -2   5 -11 16.2006 29.3184   2
  -2   5 -12 135.977 40.7809   2
  -2   5 -12 147.764 43.6366   4
  -2   5 -12 102.625 24.1639   1
  -2   5 -13 662.557 72.0574   4
  -2   5 -13 655.579 67.8160   2
  -2   5 -13 649.138 55.3553   1
  -2   5 -14-35.3477 33.2765   2
  -2   5 -14 10.0899 36.3590   4
  -2   5 -14 29.7675 23.6575   1
  -2   5 -15 47.8003 38.9051   4
  -2   5 -15 60.3387 36.6701   2
  -2   5 -15 69.6217 29.4702   1
  -2   5 -16 83.2216 46.3051   4
  -2   5 -16 85.8213 37.8233   2
  -2   5 -16 64.6319 31.6767   1
  -2   5 -17-35.0942 37.2998   4
  -2   5 -17-0.85632 27.0564   1
  -2   5 -17 10.0058 30.7571   2
  -2   5 -18 621.742 69.8573   1
  -2   5 -18 627.532 83.1725   4
  -2   5 -18 599.668 66.3344   2
  -2   5 -19 72.4970 36.3844   1
  -2   5 -19-34.2805 45.3726   4
  -2   5 -19 1.60135 33.4364   2
  -2   5 -20 333.718 52.6944   2
  -2   5 -20 426.415 64.6531   1
  -2   5 -20 406.351 71.5283   4
  -2   5 -21 3488.30 168.712   1
  -2   5 -21 3405.71 195.464   4
  -2   5 -22 384.926 60.4593   1
  -2   5 -22 413.163 77.3480   4
  -2   5 -23 558.968 75.4804   1
  -2   5 -23 565.190 86.1832   4
  -2   5 -24 1475.53 117.958   1
  -2   5 -24 1547.55 144.356   4
  -2   5 -25 50.8919 35.0305   1
  -2   5 -25 19.7316 42.7882   4
  -2   5 -26 58.9108 48.1673   4
  -2   5 -27 97.7688 56.4951   4
  -2   5 -28 102.701 60.7012   4
  -2   5 -29 253.567 68.1013   4
  -2   5 -30 129.329 64.6351   4
  -2   5 -31 290.664 87.0545   4
  -2   5 -32 84.8284 62.9973   4
  -2   5 -33 676.980 115.621   4
   2  -4 -36 386.234 89.6005   6
   2  -4 -35 121.824 56.3515   6
   2  -4 -35 71.0025 43.1960   4
   2  -4 -34-3.79507 42.2868   6
   2  -4 -34 63.6063 41.8944   4
   2  -4 -33-63.7403 45.3852   6
   2  -4 -33 1.66072 34.5146   4
   2  -4 -32 19.8404 49.0865   6
   2  -4 -32-3.30655 32.4524   4
   2  -4 -31-57.9757 38.9223   4
   2  -4 -31-14.8600 42.2094   6
   2  -4 -30-20.9944 53.8018   6
   2  -4 -30 61.3760 43.3532   4
   2  -4 -29 44.9600 50.8272   6
   2  -4 -29-11.7933 39.1323   4
   2  -4 -28-7.33259 46.3514   6
   2  -4 -28 13.3904 32.5838   4
   2  -4 -27 214.520 68.3615   6
   2  -4 -27 224.998 50.3600   4
   2  -4 -26 313.213 82.2500   6
   2  -4 -26 382.791 60.0808   4
   2  -4 -25 491.445 91.5589   6
   2  -4 -25 497.158 72.3508   4
   2  -4 -24 376.895 59.7552   4
   2  -4 -23 476.947 61.8315   4
   2  -4 -22 383.232 60.5739   4
  -2   4  21 49.5849 27.0317   2
   2  -4 -21 109.184 41.2473   4
  -2   4  20 890.681 69.1756   2
   2  -4 -20 1060.35 116.706   1
   2  -4 -20 906.646 75.2501   4
   2  -4 -19 1150.58 78.5565   4
  -2   4  19 1134.90 79.2168   2
   2  -4 -19 1146.66 122.333   1
  -2   4  18 423.051 53.4609   2
   2  -4 -18 456.648 76.5574   1
   2  -4 -18 450.936 52.3863   4
  -2   4  17 275.814 44.1497   2
   2  -4 -17 374.320 74.0691   1
   2  -4 -17 376.669 44.7574   4
  -2   4  16 9.38837 25.7103   2
   2  -4 -16 26.1745 22.3976   4
   2  -4 -16 77.3634 50.8594   1
  -2   4  15 446.733 61.0470   2
   2  -4 -15 473.920 78.8857   1
   2  -4 -15 467.793 44.9522   4
   2  -4 -14 247.949 53.6859   1
  -2   4  14 267.021 41.6678   2
   2  -4 -14 196.246 17.9874   5
   2  -4 -14 227.161 32.3652   4
   2  -4 -13 46.3182 41.4946   1
  -2   4  13 74.0028 32.6757   2
   2  -4 -13 48.6927 14.6993   5
   2  -4 -13 63.0185 19.6802   4
   2  -4 -12 185.710 53.2781   1
  -2   4  12 193.816 41.1495   2
   2  -4 -12 253.734 35.2673   5
   2  -4 -12 152.494 24.7716   4
   2  -4 -11 151.184 43.8437   1
   2  -4 -11 215.250 28.9286   5
  -2   4  11 186.829 38.4824   2
   2  -4 -11 211.544 23.4444   4
   2  -4 -10 56.7648 12.4322   4
   2  -4 -10 61.9112 35.7528   1
  -2   4  10 62.8893 26.7842   2
  -2   4   9 170.145 37.2836   2
   2  -4  -9 173.426 34.3977   3
   2  -4  -9 169.541 16.4772   4
   2  -4  -8 36.8406 24.1011   3
  -2   4   8-0.77437 23.6696   2
  -2   4   7 211.352 37.0626   2
   2  -4  -7 219.909 34.1554   3
   2  -4  -6 634.863 53.4566   3
  -2   4   6 603.830 61.9079   2
   2  -4  -5 511.878 44.6688   3
  -2   4   5 479.593 53.6514   2
   2  -4  -4 15.5603 20.3738   3
  -2   4   3 378.266 35.4071   3
   2  -4  -3 329.601 38.8157   3
   2  -4  -2 9056.01 170.257   3
  -2   4   2 9223.94 161.857   3
  -2   4   1 1858.75 47.2820   4
   2  -4  -1 1831.34 77.7476   3
  -2   4   1 1951.22 75.0023   3
   2  -4   0 387.929 39.7436   3
  -2   4   0 405.639 27.0271   4
  -2   4   0 412.349 37.6167   3
  -2   4  -1 179.324 22.1358   4
   2  -4   1 164.502 28.2774   3
  -2   4  -1 213.748 29.6574   3
  -2   4  -2 29.5439 19.7653   3
  -2   4  -2 45.2452 16.9682   4
   2  -4   3 2440.19 56.4771   1
  -2   4  -3 2586.97 84.8792   4
  -2   4  -3 2549.75 97.4889   3
  -2   4  -4 238.411 30.4523   4
   2  -4   4 314.985 23.0650   1
  -2   4  -4 227.838 34.0715   3
  -2   4  -5 63.8198 26.8266   2
   2  -4   5 53.0861 13.6965   1
  -2   4  -5 107.289 29.2172   3
  -2   4  -5 64.4982 27.9937   4
   2  -4   6 365.888 33.0062   1
  -2   4  -6 473.925 55.4002   2
  -2   4  -6 327.936 44.9473   3
  -2   4  -6 352.418 43.5753   4
  -2   4  -7 4301.38 97.2327   1
   2  -4   7 4408.52 110.279   1
  -2   4  -7 4224.16 133.267   4
  -2   4  -7 4416.10 149.355   2
  -2   4  -8 220.875 37.9467   4
  -2   4  -8 193.209 41.3790   2
   2  -4   8 212.715 17.2705   6
  -2   4  -8 233.882 27.2387   1
   2  -4   8 237.736 31.0430   1
   2  -4   9 565.004 26.8219   6
  -2   4  -9 684.420 74.3821   4
   2  -4   9 572.175 53.1012   1
  -2   4  -9 667.173 47.3546   1
  -2   4  -9 602.458 61.1812   2
   2  -4  10 5982.85 82.4161   6
  -2   4 -10 6265.49 145.590   1
  -2   4 -10 6361.21 181.270   2
   2  -4  10 6367.40 170.058   1
   2  -4  11 9.10354 25.5779   1
  -2   4 -11 14.4537 24.4003   2
   2  -4  11 28.1912 8.72905   6
  -2   4 -11 67.0072 22.7758   1
   2  -4  12 920.632 35.3361   6
  -2   4 -12 1127.04 79.4274   1
  -2   4 -12 1191.59 86.3316   2
   2  -4  12 1057.29 84.1949   1
  -2   4 -13 372.384 56.4694   4
  -2   4 -13 255.908 41.5445   2
  -2   4 -13 322.785 44.3443   1
  -2   4 -14 1527.06 94.7001   1
  -2   4 -14 1441.73 103.839   4
  -2   4 -14 1431.35 86.3660   2
  -2   4 -15 796.821 83.8270   4
  -2   4 -15 775.392 72.1654   2
  -2   4 -15 645.242 68.3250   1
  -2   4 -16 10.3341 34.8086   4
  -2   4 -16-11.1673 28.0600   2
  -2   4 -16 29.1093 27.5302   1
  -2   4 -17 117.155 41.7948   4
  -2   4 -17 123.646 38.3149   1
  -2   4 -17 137.372 35.5303   2
  -2   4 -18 1936.50 125.109   1
  -2   4 -18 2069.78 103.146   2
  -2   4 -18 2249.45 147.870   4
  -2   4 -19 195.077 47.2823   1
  -2   4 -19 188.369 20.1934   6
  -2   4 -19 232.559 61.3842   4
  -2   4 -19 189.497 36.6772   2
  -2   4 -20 708.673 60.0437   2
  -2   4 -20 675.087 37.2126   6
  -2   4 -20 648.074 79.3669   1
  -2   4 -20 596.259 81.5084   4
  -2   4 -21 441.832 31.4502   6
  -2   4 -21 536.124 85.2829   4
  -2   4 -21 423.655 65.4116   1
  -2   4 -22 1116.06 104.720   1
  -2   4 -22 1342.92 56.6832   6
  -2   4 -22 1339.66 125.467   4
  -2   4 -23 1224.52 56.6611   6
  -2   4 -23 1186.22 117.849   4
  -2   4 -23 1155.36 107.147   1
  -2   4 -24 1569.68 66.4743   6
  -2   4 -24 1441.30 135.545   4
  -2   4 -24 1353.17 116.300   1
  -2   4 -25 1537.18 143.238   4
  -2   4 -25 1471.22 126.555   1
  -2   4 -25 1504.14 66.9291   6
  -2   4 -26 471.611 39.5224   6
  -2   4 -26 403.444 84.4330   4
  -2   4 -27 1291.63 65.0480   6
  -2   4 -27 1265.30 136.569   4
  -2   4 -28 29.7632 13.6289   6
  -2   4 -28 54.4109 45.0899   4
  -2   4 -29 355.480 37.0647   6
  -2   4 -29 416.400 93.0220   4
  -2   4 -30 558.055 106.481   4
  -2   4 -31 264.732 69.5069   4
  -2   4 -32-17.2456 56.6785   4
  -2   4 -33 227.100 68.4902   4
  -2   4 -34 1273.47 158.792   4
   2  -3 -38 53.7111 42.2227   4
   2  -3 -38-144.171 59.7819   6
   2  -3 -37 242.080 75.3385   6
   2  -3 -37 57.9928 42.1358   4
   2  -3 -36 237.828 72.5635   6
   2  -3 -36 192.438 50.2625   4
   2  -3 -35 801.701 112.548   6
   2  -3 -35 892.074 105.193   4
   2  -3 -34 65.6984 51.4851   6
   2  -3 -34 51.7505 39.8156   4
   2  -3 -33 964.547 121.889   6
   2  -3 -33 1167.26 118.320   4
   2  -3 -32 433.792 91.9112   6
   2  -3 -32 519.846 82.6648   4
   2  -3 -31 199.466 65.6628   6
   2  -3 -31 151.919 53.1290   4
   2  -3 -30 6.59648 51.5819   6
   2  -3 -30-22.7806 40.1703   4
   2  -3 -29 410.549 86.6663   6
   2  -3 -29 427.631 73.5586   4
   2  -3 -28 49.1630 43.2156   6
   2  -3 -28 33.3095 34.7360   4
   2  -3 -27 388.180 65.8554   4
   2  -3 -27 316.412 76.9197   6
   2  -3 -26 25.5122 32.2550   4
   2  -3 -25 3203.08 163.985   4
   2  -3 -24 321.994 60.0102   4
   2  -3 -23 1763.04 115.764   4
  -2   3  22-9.46325 19.0764   2
   2  -3 -22 28.7326 31.4106   4
  -2   3  21 76.5801 24.3537   2
   2  -3 -21 31.3873 45.8278   1
   2  -3 -21 72.9424 40.5870   4
  -2   3  20 1901.72 83.7515   2
   2  -3 -20 2023.62 156.753   1
   2  -3 -20 1996.67 112.151   4
   2  -3 -19 1643.36 142.018   1
   2  -3 -19 1667.87 97.7707   4
  -2   3  19 1609.16 77.4033   2
   2  -3 -18 1492.48 132.826   1
   2  -3 -18 1576.29 92.3514   4
  -2   3  18 1393.61 74.1534   2
  -2   3  17 526.434 48.2755   2
   2  -3 -17 544.029 56.6866   4
   2  -3 -17 458.184 79.8553   1
   2  -3 -16 972.532 103.252   1
   2  -3 -16 913.215 65.8232   4
  -2   3  16 876.617 60.0276   2
   2  -3 -15 1416.69 76.7139   4
  -2   3  15 1391.51 75.1059   2
   2  -3 -15 1465.70 124.874   1
  -2   3  14 213.366 32.6333   2
   2  -3 -14 145.689 44.9036   1
   2  -3 -14 193.055 31.2828   4
   2  -3 -13 5073.55 129.872   4
  -2   3  13 4725.24 137.035   2
  -2   3  12 8663.94 182.713   2
   2  -3 -12 9125.62 161.854   4
   2  -3 -11 1591.73 64.3909   4
   2  -3 -11 1478.94 45.6310   5
  -2   3  11 1545.79 78.4401   2
  -2   3  10 3652.34 120.927   2
   2  -3 -10 3790.38 90.5120   4
   2  -3  -9 1763.65 62.4307   4
  -2   3   9 2056.23 97.0782   2
   2  -3  -8 10.3037 9.38883   4
  -2   3   8-3.82477 20.0739   2
   2  -3  -8-11.0620 23.9232   3
   2  -3  -7 546.664 48.8006   3
  -2   3   7 490.682 44.4522   2
   2  -3  -7 444.083 22.5716   4
   2  -3  -6 1751.93 80.2426   3
  -2   3   6 1876.84 85.6016   2
  -2   3   5 419.554 45.6991   2
   2  -3  -5 376.955 41.1161   3
  -2   3   4 10305.3 174.563   3
   2  -3  -4 9886.13 180.985   3
  -2   3   3 967.587 54.2063   3
   2  -3  -3 1178.66 67.5325   3
   2  -3  -2 163.974 29.9016   3
  -2   3   2 131.032 24.9577   3
  -2   3   1 14708.3 206.074   3
   2  -3  -1 14224.1 211.921   3
  -2   3   0 7100.16 145.697   3
   2  -3   0 6860.71 148.040   3
   2  -3   1 357.250 40.8607   3
  -2   3  -1 486.784 42.6700   3
  -2   3  -2 23.0298 20.2173   3
   2  -3   2 34.3824 23.4120   3
  -2   3  -3-8.29259 20.6726   3
   2  -3   3 12.9839 11.1495   1
   2  -3   4 678.428 39.0462   1
  -2   3  -4 642.750 53.5584   3
  -2   3  -5 6268.71 154.766   2
  -2   3  -5 6626.23 169.451   3
   2  -3   5 6856.57 129.761   1
   2  -3   6 13670.8 195.758   1
   2  -3   6 13725.6 143.766   6
  -2   3  -6 13857.1 183.928   1
  -2   3  -6 13002.3 223.416   2
  -2   3  -7 29.2878 20.9398   2
   2  -3   7 24.7569 20.7210   1
   2  -3   7 10.6070 9.18756   6
  -2   3  -7-0.83429 14.0970   1
   2  -3   8 16.3487 10.4879   6
  -2   3  -8-2.79619 19.2061   2
   2  -3   8 24.2728 22.5399   1
  -2   3  -8-8.33283 16.2187   1
   2  -3   9 1674.77 87.9892   1
  -2   3  -9 1632.01 90.1408   4
   2  -3   9 1768.20 53.2306   6
  -2   3  -9 1640.83 77.8052   1
  -2   3  -9 1581.07 80.8917   2
  -2   3 -10 38.0974 20.6324   2
  -2   3 -10 8.66858 25.2254   4
  -2   3 -10 32.5443 21.2575   1
   2  -3  10 37.8013 29.8359   1
   2  -3  10 60.1133 14.8153   6
  -2   3 -11 6645.71 161.057   2
   2  -3  11 6582.25 192.168   1
  -2   3 -11 6505.69 171.848   1
   2  -3  11 6517.72 113.467   6
   2  -3  12 6295.23 117.653   6
  -2   3 -12 6297.22 156.378   2
   2  -3  12 6035.72 193.879   1
  -2   3 -12 6441.37 182.482   1
  -2   3 -12 6342.62 102.930   6
   2  -3  13 182.975 43.8399   1
  -2   3 -13 186.382 33.6571   2
   2  -3  13 150.196 23.7574   6
  -2   3 -13 116.329 31.2291   1
  -2   3 -13 140.823 17.8085   6
   2  -3  14 75.2621 36.6117   1
  -2   3 -14 79.7887 30.1722   1
  -2   3 -14 80.6342 15.0906   6
  -2   3 -14 55.8098 20.7793   2
  -2   3 -15 1324.71 95.5709   1
  -2   3 -15 1185.12 51.7600   6
  -2   3 -15 1301.01 71.5116   2
   2  -3  15 1126.46 103.693   1
  -2   3 -16 1462.47 59.3344   6
   2  -3  16 1437.01 117.644   1
  -2   3 -16 1573.46 110.668   4
  -2   3 -16 1430.02 103.597   1
  -2   3 -16 1394.25 75.2223   2
  -2   3 -17 56.5453 36.6048   1
  -2   3 -17 104.018 19.8763   6
  -2   3 -17 76.0382 25.5345   2
  -2   3 -17 114.345 46.6374   4
  -2   3 -18 2096.21 87.8374   2
  -2   3 -18 2060.62 131.020   1
  -2   3 -18 2217.84 142.237   4
  -2   3 -18 2201.80 79.3535   6
  -2   3 -19 81.3204 21.3310   6
  -2   3 -19 70.6152 25.3914   2
  -2   3 -19 81.4092 48.5970   4
  -2   3 -19 89.5186 37.4719   1
  -2   3 -20 5595.70 226.735   1
  -2   3 -20 5545.27 135.317   2
  -2   3 -20 5561.43 229.782   4
  -2   3 -20 5371.08 133.952   6
  -2   3 -21 21.6858 18.6287   6
  -2   3 -21-1.70868 18.8221   2
  -2   3 -21-2.33111 30.1861   1
  -2   3 -21 13.2033 40.6571   4
  -2   3 -22 777.824 98.6524   4
  -2   3 -22 735.077 54.7009   6
  -2   3 -22 731.231 86.1698   1
  -2   3 -23 4378.26 133.145   6
  -2   3 -23 4510.26 223.235   4
  -2   3 -23 4264.22 207.494   1
  -2   3 -24 575.518 89.3517   4
  -2   3 -24 602.945 52.4232   6
  -2   3 -24 557.716 81.0213   1
  -2   3 -25 459.504 49.1034   6
  -2   3 -25 538.859 92.0010   4
  -2   3 -26 32.7298 20.3165   6
  -2   3 -26-25.9348 41.7800   4
  -2   3 -27 399.735 88.2081   4
  -2   3 -27 315.454 43.9291   6
  -2   3 -28 248.904 38.7282   6
  -2   3 -28 279.646 68.3874   4
  -2   3 -29 29.5978 23.1800   6
  -2   3 -29-10.1463 42.2751   4
  -2   3 -30-7.24039 20.2979   6
  -2   3 -30-30.2017 45.2056   4
  -2   3 -31-23.3322 24.2326   6
  -2   3 -31 61.0577 62.2489   4
  -2   3 -32 179.673 63.5259   4
  -2   3 -33 790.259 121.102   4
  -2   3 -34 455.592 100.243   4
  -2   3 -35 1139.39 146.955   4
   2  -2 -39 214.663 72.2875   6
   2  -2 -39 164.852 61.8237   4
   2  -2 -38 172.138 61.9599   6
   2  -2 -38 226.684 63.6815   4
   2  -2 -37 185.253 60.5394   6
   2  -2 -37 39.4109 37.4167   4
   2  -2 -36 132.363 60.3569   6
   2  -2 -36 109.874 51.4815   4
   2  -2 -35 148.757 58.1286   6
   2  -2 -35 105.796 46.0517   4
   2  -2 -34 11.5654 41.9569   6
   2  -2 -34 9.58143 41.5964   4
   2  -2 -33 57.7714 46.1096   6
   2  -2 -33-37.4774 36.4245   4
   2  -2 -32 337.585 80.4403   6
   2  -2 -32 341.800 73.0733   4
   2  -2 -31 883.602 109.202   4
   2  -2 -31 991.988 121.807   6
   2  -2 -30 269.475 74.4373   6
   2  -2 -30 256.916 62.4440   4
   2  -2 -29 128.582 47.8327   4
   2  -2 -29 126.933 50.9499   6
   2  -2 -28-26.3085 45.9727   6
   2  -2 -28 65.7003 41.9062   4
   2  -2 -27 1683.76 131.413   4
   2  -2 -26 227.823 56.3683   4
   2  -2 -25 1289.17 107.572   4
   2  -2 -24 3994.87 184.247   4
   2  -2 -23 10605.2 287.164   4
   2  -2 -22 417.545 85.3856   1
  -2   2  22 325.801 27.2903   2
   2  -2 -22 315.161 57.4589   4
   2  -2 -21 27.2650 43.9031   1
  -2   2  21 33.3366 13.8048   2
   2  -2 -21 53.2890 35.3379   4
   2  -2 -20 235.961 67.5778   1
   2  -2 -20 305.556 53.2672   4
  -2   2  20 285.435 30.2723   2
   2  -2 -19 326.882 77.4485   1
  -2   2  19 324.912 32.0913   2
   2  -2 -19 356.543 50.3022   4
  -2   2  18 1381.93 60.7548   2
   2  -2 -18 1407.83 92.0671   4
   2  -2 -18 1295.16 124.586   1
  -2   2  17 500.734 38.4536   2
   2  -2 -17 537.227 58.4176   4
   2  -2 -17 558.523 89.4972   1
  -2   2  16 2492.63 83.4800   2
   2  -2 -16 2602.68 113.552   4
   2  -2 -15 4827.24 147.288   4
  -2   2  15 4470.41 111.310   2
  -2   2  14 6.90614 14.4804   2
   2  -2 -14-19.5678 21.7366   4
  -2   2  13-7.68199 16.4029   2
   2  -2 -13-13.4634 19.9137   4
  -2   2  12 362.034 34.1105   2
   2  -2 -12 346.143 37.7434   4
   2  -2 -11 1241.12 63.1133   4
   2  -2 -10 641.121 43.2352   4
   2  -2  -9 406.071 32.7698   4
  -2   2   9 367.608 30.2223   4
  -2   2   8 931.609 43.3287   4
   2  -2  -8 911.192 44.8719   4
  -2   2   7 6431.61 101.583   4
   2  -2  -7 6708.82 105.982   4
  -2   2   6 488.355 27.2211   4
   2  -2  -6 518.785 28.3151   4
  -2   2   5 1046.17 38.9447   4
  -2   2   4 11609.5 184.958   3
  -2   2   4 11126.5 105.141   4
  -2   2   3 1255.28 63.0996   3
  -2   2   2 17907.8 228.736   3
  -2   2   1 21635.1 249.991   3
  -2   2   0 228257. 826.027   3
  -2   2  -1 49012.3 386.212   3
  -2   2  -2 12172.3 201.161   3
  -2   2  -3 597.881 51.2877   3
   2  -2   3 525.354 39.2616   1
   2  -2   4 846.254 48.2558   1
  -2   2  -4 870.521 63.0947   3
   2  -2   4 859.779 38.7469   6
  -2   2  -5 28543.9 273.698   1
   2  -2   5 29405.3 222.197   6
   2  -2   5 28751.1 291.659   1
   2  -2   6 7465.98 157.452   1
  -2   2  -6 7884.58 152.771   1
   2  -2   6 7669.45 115.805   6
   2  -2   7 5.29722 21.1558   1
  -2   2  -7-5.58436 18.6198   1
  -2   2  -7 10.5489 11.5763   6
   2  -2   7 31.1354 13.4009   6
  -2   2  -8 3611.54 116.312   1
   2  -2   8 3545.18 122.635   1
  -2   2  -8 3561.43 80.8182   6
   2  -2   8 3579.11 86.3112   6
  -2   2  -9 500.572 48.0152   1
  -2   2  -9 568.409 36.6452   6
   2  -2   9 485.485 52.4885   1
   2  -2   9 540.541 37.9605   6
  -2   2 -10-6.63091 10.7571   6
  -2   2 -10-0.22220 22.7142   1
   2  -2  10-7.41793 14.9554   6
   2  -2  10-0.87151 27.4099   1
   2  -2  11 3243.27 138.976   1
  -2   2 -11 3429.42 88.1574   6
   2  -2  11 3375.54 97.5585   6
  -2   2 -11 3368.04 133.408   1
  -2   2 -11 3218.34 97.2954   2
  -2   2 -12 533.961 59.3791   1
   2  -2  12 549.516 68.9475   1
   2  -2  12 501.037 41.8497   6
  -2   2 -12 489.674 36.2264   6
  -2   2 -12 492.852 39.9701   2
  -2   2 -13 1635.47 71.0384   6
  -2   2 -13 1659.18 103.810   1
   2  -2  13 1630.79 77.6450   6
   2  -2  13 1824.41 120.539   1
  -2   2 -13 1656.61 69.4390   2
  -2   2 -14 388.731 36.8814   6
  -2   2 -14 448.979 58.7174   1
   2  -2  14 396.168 43.0019   6
   2  -2  14 282.668 58.5698   1
  -2   2 -14 406.949 34.5914   2
  -2   2 -15 783.406 51.6757   6
  -2   2 -15 805.126 49.3842   2
   2  -2  15 871.712 93.9045   1
  -2   2 -15 933.873 86.1837   1
  -2   2 -16 62.0181 17.4237   2
   2  -2  16 2.09417 40.3039   1
  -2   2 -16 33.1132 27.9075   1
  -2   2 -16 37.7957 19.4544   6
   2  -2  17 930.666 102.791   1
  -2   2 -17 1075.70 53.8671   2
  -2   2 -17 1125.04 66.6164   6
  -2   2 -17 1056.44 96.3964   1
  -2   2 -18 36.5949 18.3538   6
  -2   2 -18 56.0626 17.6697   2
  -2   2 -18 99.9725 44.7450   4
   2  -2  18 76.4794 52.1817   1
  -2   2 -18 96.4894 40.2115   1
  -2   2 -19 76.9721 23.9686   6
  -2   2 -19 78.2566 16.7359   2
   2  -2  19 74.9453 62.5871   1
  -2   2 -19 169.755 58.4209   4
  -2   2 -19 137.821 50.6740   1
  -2   2 -20 19.1709 12.2572   2
  -2   2 -20 29.2078 43.6850   4
  -2   2 -20 39.1345 24.5255   6
  -2   2 -20 9.54416 37.1551   1
  -2   2 -21 96.4266 29.4955   6
  -2   2 -21 32.3155 40.2969   4
  -2   2 -21 51.0828 42.5260   1
  -2   2 -22 546.789 56.9382   6
  -2   2 -22 600.610 87.8385   4
  -2   2 -22 582.312 84.6883   1
  -2   2 -23 12.6492 27.7072   6
  -2   2 -23 43.7986 47.0640   1
  -2   2 -23-31.3338 49.7888   4
  -2   2 -24 350.109 45.4992   6
  -2   2 -24 511.929 83.1294   4
  -2   2 -25 7.40129 21.4762   6
  -2   2 -25-33.4038 41.4555   4
  -2   2 -26 82.9417 30.0517   6
  -2   2 -26 112.442 55.4840   4
  -2   2 -27 546.170 63.6435   6
  -2   2 -27 467.709 88.8069   4
  -2   2 -28 286.185 50.0837   6
  -2   2 -28 346.786 79.0634   4
  -2   2 -29 13.5045 43.7337   4
  -2   2 -29 31.5076 26.3412   6
  -2   2 -30 100.807 64.2527   4
  -2   2 -30 140.815 38.2269   6
  -2   2 -31 34.5191 43.9543   4
  -2   2 -31-18.3508 27.3822   6
  -2   2 -32 25.9045 49.8321   4
  -2   2 -32 2.02968 23.7683   6
  -2   2 -33 500.216 108.137   4
  -2   2 -33 310.985 50.9733   6
  -2   2 -34 727.242 124.721   4
  -2   2 -35 470.767 101.070   4
   2  -1 -39-21.9803 36.1968   6
   2  -1 -39-14.2891 47.7748   4
   2  -1 -38 114.248 51.1119   6
   2  -1 -38 34.7765 47.8153   4
   2  -1 -37 70.4125 43.8536   6
   2  -1 -37 37.0327 43.2525   4
   2  -1 -36 47.4042 45.3327   6
   2  -1 -36 78.7931 46.0984   4
   2  -1 -35 254.861 64.5328   6
   2  -1 -35 198.024 65.0016   4
   2  -1 -34 127.375 53.1843   6
   2  -1 -34 81.0988 41.9343   4
   2  -1 -33 400.572 75.8123   6
   2  -1 -33 502.634 88.3700   4
   2  -1 -32-38.0895 44.5773   6
   2  -1 -32-14.4113 42.3388   4
   2  -1 -31 69.6894 40.0752   6
   2  -1 -31 26.7234 45.7485   4
   2  -1 -30 332.096 73.6907   6
   2  -1 -30 363.895 72.2056   4
   2  -1 -29 248.906 64.0036   6
   2  -1 -29 218.080 58.4997   4
   2  -1 -28 43.8267 35.0210   4
   2  -1 -27 84.9398 48.3183   4
   2  -1 -26 434.864 71.2667   4
   2  -1 -25 1053.67 100.347   4
   2  -1 -24 3183.51 170.069   4
   2  -1 -23 3796.15 176.264   4
   2  -1 -22 856.073 86.0344   4
   2  -1 -22 1091.45 130.764   1
   2  -1 -21 81.2231 60.0642   1
   2  -1 -21 97.9048 46.9961   4
  -2   1  21 62.6540 13.5065   2
   2  -1 -20 479.655 79.4774   1
   2  -1 -20 570.687 71.4278   4
  -2   1  20 477.039 29.7419   2
   2  -1 -19 1177.77 120.378   1
   2  -1 -19 1151.64 89.6976   4
  -2   1  19 1061.06 44.0495   2
  -2   1  18 562.077 33.8938   2
   2  -1 -18 573.496 65.1146   4
   2  -1 -17 2023.53 110.311   4
   2  -1 -16 1039.76 78.5488   4
   2  -1 -15 1003.59 75.7911   4
  -2   1  14 1353.23 80.0438   4
   2  -1 -14 1391.93 83.4857   4
   2  -1 -13 1379.64 80.3450   4
  -2   1  13 1444.28 78.5426   4
  -2   1  12 2506.23 97.4831   4
   2  -1 -12 2511.83 101.421   4
   2  -1 -11 10896.0 199.449   4
  -2   1  11 10782.2 195.007   4
  -2   1  10 7595.58 156.409   4
   2  -1 -10 7364.41 93.5903   5
   2  -1 -10 7583.05 158.075   4
   2  -1  -9 310.314 20.6377   5
   2  -1  -9 366.808 34.6903   4
  -2   1   9 351.092 34.8288   4
   2  -1  -8 1702.66 44.4246   5
   2  -1  -8 1788.37 71.1091   4
  -2   1   8 1802.39 69.7165   4
  -2   1   7 2026.80 69.5990   4
   2  -1  -7 1948.35 70.8205   4
  -2   1   6 8259.62 132.130   4
   2  -1  -6 8275.64 133.692   4
  -2   1   5 3924.56 87.1279   4
  -2   1   5 4026.30 112.123   3
  -2   1   4 9387.92 163.840   3
  -2   1   4 9295.12 128.859   4
  -2   1   3 9392.13 164.262   3
  -2   1   2 150.997 26.8888   3
  -2   1   1 722.308 47.9522   3
  -2   1   0 14.8710 17.5180   3
  -2   1  -1 2572.87 89.4495   3
  -2   1  -2 7147.87 152.153   3
  -2   1  -3 1159.10 68.0820   3
  -2   1  -3 1319.04 50.7364   6
  -2   1  -4 45.7144 15.6935   6
   2  -1   4 41.2018 16.5289   6
  -2   1  -4 42.1941 18.7881   1
  -2   1  -4 44.7851 31.5344   3
   2  -1   5 337.240 31.2453   6
  -2   1  -5 351.392 30.8853   6
  -2   1  -5 304.427 36.3527   1
  -2   1  -6 435.059 43.8965   1
  -2   1  -6 401.475 31.2624   6
   2  -1   6 371.449 31.7980   6
  -2   1  -7 648.043 52.0319   1
   2  -1   7 681.811 42.7446   6
  -2   1  -7 684.471 41.6395   6
   2  -1   8 2355.83 82.7839   6
  -2   1  -8 2260.36 98.6543   1
  -2   1  -8 2356.70 77.2273   6
  -2   1  -9 7.65375 20.0561   1
   2  -1   9-4.06060 16.8682   6
  -2   1  -9 15.8703 14.3940   6
   2  -1  10 4870.45 175.673   1
   2  -1  10 4847.79 138.281   6
  -2   1 -10 5053.00 164.447   1
  -2   1 -10 4943.89 125.098   6
   2  -1  11 254.540 33.7303   6
  -2   1 -11 257.521 45.2472   1
  -2   1 -11 324.244 35.1960   6
   2  -1  11 259.624 50.6039   1
  -2   1 -12 5228.71 178.544   1
  -2   1 -12 5014.44 130.814   6
   2  -1  12 5187.88 191.165   1
   2  -1  12 5073.50 145.490   6
  -2   1 -13 8511.19 235.766   1
  -2   1 -13 8200.26 172.040   6
   2  -1  13 8507.40 257.473   1
   2  -1  13 8075.07 188.875   6
   2  -1  14-14.0630 23.1122   6
   2  -1  14 7.15373 40.5763   1
  -2   1 -14 77.0517 44.8877   1
  -2   1 -14-10.5152 19.2085   6
  -2   1 -15 41.0704 25.9385   1
  -2   1 -15 52.9332 22.0794   6
   2  -1  15 24.5579 42.5945   1
  -2   1 -16 437.264 66.0980   1
  -2   1 -16 485.523 31.5221   2
  -2   1 -16 444.229 47.7848   6
   2  -1  16 426.931 73.8027   1
  -2   1 -17 1104.89 75.3186   6
   2  -1  17 1225.34 121.955   1
  -2   1 -17 1221.62 105.909   1
  -2   1 -17 1159.65 46.2722   2
  -2   1 -18 3242.29 127.647   6
  -2   1 -18 3337.60 175.412   1
   2  -1  18 3201.35 195.810   1
  -2   1 -18 2917.31 69.5805   2
  -2   1 -19 485.880 56.2790   6
   2  -1  19 429.559 87.1393   1
  -2   1 -19 442.491 70.3305   1
  -2   1 -19 356.059 22.9070   2
   2  -1  20 89.5476 69.6427   1
  -2   1 -20 144.213 49.2395   1
  -2   1 -20 68.7227 32.5600   6
  -2   1 -21 2482.64 121.982   6
  -2   1 -21 2544.85 158.195   4
   2  -1  21 2420.59 184.821   1
  -2   1 -21 2665.86 166.639   1
  -2   1 -22 452.937 57.4913   6
  -2   1 -22 514.329 79.8399   4
  -2   1 -22 330.495 72.3501   1
  -2   1 -23 185.158 42.2568   6
  -2   1 -23 197.940 62.7491   4
  -2   1 -24 30.9070 43.9575   4
  -2   1 -24 8.85606 27.0246   6
  -2   1 -25 1047.72 89.3360   6
  -2   1 -25 1200.10 124.990   4
  -2   1 -26 446.294 61.9873   6
  -2   1 -26 421.617 81.9248   4
  -2   1 -27 258.432 50.9173   6
  -2   1 -27 244.790 65.8369   4
  -2   1 -28 195.108 47.7339   6
  -2   1 -28 184.240 67.9427   4
  -2   1 -29 425.711 86.6393   4
  -2   1 -29 361.108 62.3829   6
  -2   1 -30 36.4892 29.6812   6
  -2   1 -30 52.3218 51.7946   4
  -2   1 -31 11.4134 25.6362   6
  -2   1 -31 17.5220 42.4746   4
  -2   1 -32 246.897 51.2531   6
  -2   1 -32 427.864 95.1938   4
  -2   1 -33 1248.62 106.461   6
  -2   1 -33 1443.32 155.872   4
  -2   1 -34 663.561 110.740   4
  -2   1 -34 566.230 74.3333   6
  -2   1 -35 143.900 75.2291   4
  -2   1 -35 67.4930 31.9763   6
  -2   1 -36 1031.39 138.143   4
   2   0 -38 505.999 94.6390   4
   2   0 -37 465.309 80.2725   6
   2   0 -37 421.932 93.5767   4
   2   0 -36 64.3720 39.3870   6
   2   0 -36-72.0676 52.8364   4
   2   0 -35 18.1583 40.8810   6
   2   0 -35 6.55101 37.9992   4
   2   0 -34 1009.61 109.405   6
   2   0 -34 885.915 115.758   4
   2   0 -33 1832.62 160.858   4
   2   0 -33 1715.02 141.934   6
   2   0 -32 940.950 104.816   6
   2   0 -32 1063.38 126.308   4
   2   0 -31 1019.50 121.218   4
   2   0 -31 874.262 104.727   6
   2   0 -30 3006.93 179.993   6
   2   0 -30 2783.21 188.854   4
  -2   0  29 31.2796 12.3408   5
   2   0 -29-3.57138 39.5431   4
   2   0 -29 52.5685 42.9466   6
  -2   0  28 1223.20 47.2882   5
   2   0 -28 1237.47 122.150   4
  -2   0  27 775.682 40.8162   5
   2   0 -27 756.186 98.0102   4
  -2   0  26 167.378 23.3646   5
   2   0 -26 115.686 49.1768   4
  -2   0  25 412.647 33.8523   5
   2   0 -25 498.144 79.8837   4
  -2   0  24 171.440 25.7917   5
   2   0 -24 152.919 43.9218   4
   2   0 -23-32.9438 49.2464   1
  -2   0  23 23.2300 18.4414   5
   2   0 -23 45.9773 39.5795   4
  -2   0  22 1817.36 68.6588   5
   2   0 -22 1810.17 125.370   4
   2   0 -22 2026.23 163.785   1
   2   0 -21 2092.28 129.997   4
   2   0 -21 2054.70 160.439   1
  -2   0  21 2080.67 73.3941   5
  -2   0  20 136.661 23.4361   5
   2   0 -20 127.564 42.0721   4
   2   0 -19 1802.18 117.370   4
  -2   0  19 1860.43 67.8675   5
  -2   0  18 1119.89 53.7337   5
   2   0 -18 1030.82 88.5747   4
  -2   0  18 1047.60 84.7533   4
  -2   0  17 4163.77 98.2563   5
  -2   0  17 4094.30 158.802   4
   2   0 -17 3808.53 157.338   4
  -2   0  16 2812.66 80.7040   5
  -2   0  16 2708.07 127.748   4
   2   0 -16 2680.26 130.217   4
  -2   0  15 1865.53 65.6374   5
  -2   0  15 1838.50 101.933   4
   2   0 -15 1928.15 106.458   4
   2   0 -14 13399.8 265.735   4
  -2   0  14 13892.8 265.882   4
  -2   0  14 13689.8 171.744   5
  -2   0  13 141.934 29.5018   4
  -2   0  13 177.815 24.5072   5
   2   0 -13 155.332 36.5489   4
   2   0 -12 14.5780 22.0990   4
  -2   0  12 14.7291 16.0383   5
  -2   0  12 33.9601 22.8506   4
  -2   0  11 3839.63 86.5635   5
   2   0 -11 3756.68 127.758   4
  -2   0  11 3592.40 121.900   4
  -2   0  10 1333.57 52.8920   5
   2   0 -10 1364.21 56.5293   5
  -2   0  10 1288.26 71.4207   4
   2   0 -10 1290.34 73.0815   4
   2   0  -9 21045.1 213.202   5
  -2   0   9 21421.2 193.577   5
  -2   0   9 20878.7 270.566   4
   2   0  -9 20260.7 273.274   4
  -2   0   8 1720.52 56.0259   5
   2   0  -8 1614.31 60.0419   5
  -2   0   8 1653.85 75.5135   4
   2   0  -7 248.132 28.0653   5
  -2   0   7 247.284 32.4272   4
  -2   0   7 259.135 25.7880   5
   2   0  -6 9257.16 136.026   5
  -2   0   6 9769.77 164.739   4
  -2   0   5 1922.22 78.0161   3
   2   0  -5 1775.17 61.7778   5
  -2   0   5 1855.85 71.7128   4
  -2   0   4 7282.94 144.942   3
   2   0  -4 7207.65 112.003   5
  -2   0   4 7228.88 133.843   4
  -2   0   3 1612.58 67.9695   3
  -2   0   2 58072.5 395.555   3
  -2   0   1 1492.99 65.2739   3
  -2   0   0 10601.1 181.552   3
  -2   0  -1 15781.2 217.773   3
  -2   0  -1 17102.7 186.182   6
  -2   0  -2 90950.5 534.664   3
  -2   0  -2 52914.9 358.041   6
  -2   0  -3 39068.4 375.596   3
  -2   0  -3 40001.2 303.011   6
  -2   0  -3 39084.1 343.580   1
  -2   0  -4 47.1649 26.5649   1
  -2   0  -4 22.3353 18.1796   6
  -2   0  -5 262.913 30.7124   6
  -2   0  -5 212.461 33.3350   1
  -2   0  -6 8076.98 177.568   1
  -2   0  -6 7846.03 149.719   6
  -2   0  -7 716.904 66.9512   1
  -2   0  -7 758.505 54.7012   6
   2   0   8 3753.55 118.349   6
  -2   0  -8 3632.47 131.419   1
  -2   0  -8 3492.89 106.726   6
   2   0   9 6.76375 20.3254   6
  -2   0  -9-3.52023 18.8089   6
  -2   0  -9-15.8006 25.8672   1
   2   0  10 8026.42 187.489   6
  -2   0 -10 8350.38 217.934   1
  -2   0 -10 7984.53 175.473   6
   2   0  11 2024.60 99.0102   6
  -2   0 -11 1894.73 88.4678   6
  -2   0 -11 2101.97 115.786   1
  -2   0 -12 193.090 40.6070   1
   2   0  12 252.097 39.9149   6
  -2   0 -12 190.721 34.7036   6
   2   0  13 13018.4 266.226   6
  -2   0 -13 12979.0 244.614   6
  -2   0 -13 13051.9 305.543   1
  -2   0 -14 52.4965 26.3257   6
   2   0  14 26.6161 24.9452   6
  -2   0 -14 117.724 40.0071   1
  -2   0 -15 6094.36 222.198   1
  -2   0 -15 5984.75 176.378   6
  -2   0 -16 230.649 55.6624   1
  -2   0 -16 283.796 47.1292   6
  -2   0 -17 584.921 75.6414   1
  -2   0 -17 620.449 65.2222   6
   2   0  17 528.695 92.7739   1
  -2   0 -18 157.396 39.3141   6
  -2   0 -18 170.658 54.2271   1
   2   0  18 198.252 66.0042   1
   2   0  19 130.466 79.6687   1
  -2   0 -19 133.635 41.0462   6
  -2   0 -19 56.9299 45.2501   1
   2   0  20 59.2649 51.5859   1
  -2   0 -20 56.0540 42.3112   1
  -2   0 -20 67.2287 39.0388   6
   2   0  21 59.5562 63.1336   1
  -2   0 -21 12.0710 33.8181   6
  -2   0 -21 14.8866 46.4480   1
   2   0  22 333.317 84.3091   1
  -2   0 -22 410.735 60.6140   6
  -2   0 -23 530.807 68.4566   6
  -2   0 -24 112.282 47.0548   4
  -2   0 -24 165.271 44.4299   6
  -2   0 -25 32.5608 30.3586   6
  -2   0 -25-56.3638 48.0968   4
  -2   0 -26 2106.94 137.096   6
  -2   0 -26 2172.33 166.704   4
  -2   0 -27 94.6719 42.1233   6
  -2   0 -27 74.9057 53.7363   4
  -2   0 -28 135.196 53.2892   4
  -2   0 -28 87.6797 40.2033   6
  -2   0 -29 346.074 67.9943   6
  -2   0 -29 286.252 79.4151   4
  -2   0 -30 276.477 58.2869   6
  -2   0 -30 420.237 90.2328   4
  -2   0 -31 81.0043 43.4082   6
  -2   0 -31 110.205 68.9447   4
  -2   0 -32 65.0135 37.7785   6
  -2   0 -32 126.123 65.3637   4
  -2   0 -33 203.899 65.4904   4
  -2   0 -33 199.918 50.0073   6
  -2   0 -34-7.73067 36.8512   6
  -2   0 -34 10.2771 44.9829   4
  -2   0 -35 90.0913 61.8855   4
  -2   0 -35 61.6114 34.4386   6
  -2   0 -36 296.692 61.7430   6
  -2   0 -36 256.636 80.4630   4
   2   1 -38 88.9139 58.8937   4
   2   1 -37 192.914 70.7508   4
   2   1 -36 76.9187 45.5132   6
   2   1 -36 119.160 57.5043   4
   2   1 -35 39.4359 34.1228   6
   2   1 -35 119.688 63.8562   4
   2   1 -34-26.7906 37.3545   6
   2   1 -34-23.3545 44.9637   4
   2   1 -33-64.1980 43.5958   6
   2   1 -33-99.1913 58.3722   4
   2   1 -32 41.2068 36.5421   6
   2   1 -32 69.9176 50.9052   4
  -2  -1  31 79.9002 24.5454   5
   2   1 -31 51.8063 33.1823   6
   2   1 -31 82.8671 48.0422   4
   2   1 -30 41.7280 41.7994   6
  -2  -1  30 37.9461 25.1756   5
   2   1 -30 17.7154 42.1974   4
  -2  -1  29 29.5778 24.3335   5
   2   1 -29 2.04665 34.1301   6
   2   1 -29 81.4294 55.7569   4
  -2  -1  28 104.773 26.7325   5
   2   1 -28 139.487 57.1188   4
  -2  -1  27 27.5110 27.3529   5
   2   1 -27 47.2559 42.2799   4
  -2  -1  26 38.2827 28.9143   5
   2   1 -26 66.0075 48.0107   4
  -2  -1  25-8.47133 23.1567   5
   2   1 -25 230.577 66.9632   4
  -2  -1  24 20.3732 7.47740   2
  -2  -1  24 1.71451 28.4462   5
   2   1 -24 32.1266 40.9106   4
  -2  -1  23 110.587 40.2995   5
   2   1 -23 125.864 61.4756   1
  -2  -1  23 172.134 22.5252   2
   2   1 -23 197.095 63.6342   4
  -2  -1  22 49.0947 17.1167   2
   2   1 -22-5.96926 37.1378   4
  -2  -1  22 54.6346 32.3731   5
   2   1 -22-30.7805 46.2580   1
  -2  -1  21 133.012 23.4212   2
  -2  -1  21 130.257 32.7684   5
   2   1 -21 129.452 46.7942   4
  -2  -1  20 92.2096 34.7134   5
  -2  -1  20 84.4442 40.9539   4
   2   1 -20 130.564 43.8041   4
  -2  -1  19 6.68717 30.2235   4
  -2  -1  19 33.6401 25.1683   5
   2   1 -19 89.2797 48.1339   4
   2   1 -18 266.004 53.1526   4
  -2  -1  18 278.720 41.3456   5
  -2  -1  18 271.602 50.3165   4
  -2  -1  17 192.108 46.4777   5
   2   1 -17 381.309 66.0788   4
  -2  -1  17 300.316 59.3759   4
  -2  -1  16-25.3220 24.6134   5
  -2  -1  16-45.8785 33.7654   4
   2   1 -16-17.2893 29.8792   4
  -2  -1  15 612.227 50.7934   5
  -2  -1  15 614.887 63.3224   4
   2   1 -15 572.419 63.7840   4
  -2  -1  14 1104.89 65.4925   5
  -2  -1  14 1154.49 82.6888   4
  -2  -1  13 661.513 61.8416   4
  -2  -1  13 721.467 55.3517   5
  -2  -1  12 930.438 60.7926   5
  -2  -1  12 711.538 64.5058   4
  -2  -1  11 2629.91 94.0185   5
  -2  -1  11 2508.78 113.626   4
  -2  -1  10 30.7209 20.6887   5
  -2  -1  10 88.4849 29.4722   4
  -2  -1   9 597.809 47.2536   5
   2   1  -9 530.992 46.5631   5
  -2  -1   9 584.183 52.4990   4
   2   1  -8 1742.95 77.2983   5
  -2  -1   8 1652.11 72.7877   5
  -2  -1   8 1643.00 81.4379   4
  -2  -1   7-3.58816 27.0756   5
   2   1  -7 12.9898 26.0566   5
  -2  -1   7 21.3454 27.1152   4
   2   1  -6 1443.48 69.7043   5
  -2  -1   6 1435.40 67.3879   5
  -2  -1   6 1429.45 73.7235   4
   2   1  -5 847.618 53.5914   5
  -2  -1   5 846.989 55.1406   4
  -2  -1   4 169.411 31.8476   4
   2   1  -4 196.787 35.2135   5
  -2  -1   4 137.009 26.0937   3
   2   1  -3 719.399 49.1905   5
  -2  -1   3 723.008 46.1433   3
  -2  -1   2-6.61580 17.9265   3
  -2  -1   2 2.72043 17.4767   6
   2   1  -2-25.7452 24.3050   5
   2   1  -1 63.7803 24.6672   5
  -2  -1   1 27.2953 19.1499   3
  -2  -1   1 64.6777 22.4492   6
  -2  -1   0 913.231 49.4878   6
   2   1   0 867.182 52.6591   5
   2   1   0 887.890 55.0612   3
  -2  -1   0 852.656 50.8193   3
   2   1   1 1197.96 57.2617   5
   2   1   1 1077.17 62.9392   3
  -2  -1  -1 1175.20 60.2219   3
  -2  -1  -1 1157.37 56.7365   6
   2   1   2 744.865 46.8666   5
  -2  -1  -2 734.106 47.3759   6
  -2  -1  -2 714.002 49.7646   3
  -2  -1  -3 11149.5 180.267   6
  -2  -1  -3 11194.2 194.396   1
  -2  -1  -3 11039.9 198.891   3
  -2  -1  -4 3514.62 116.141   1
  -2  -1  -4 3285.99 101.797   6
  -2  -1  -4 3590.42 117.896   3
  -2  -1  -5 1041.02 67.4708   1
  -2  -1  -5 1198.51 64.7145   6
  -2  -1  -6 944.726 59.8227   6
  -2  -1  -6 1102.43 71.6599   1
  -2  -1  -7 320.129 43.6225   1
  -2  -1  -7 322.991 40.8502   6
  -2  -1  -8 562.953 50.1358   6
  -2  -1  -8 659.869 61.9163   1
  -2  -1  -9 84.6391 26.4112   1
  -2  -1  -9 74.4305 27.8648   6
  -2  -1 -10 659.736 60.3069   6
  -2  -1 -10 708.873 69.0841   1
  -2  -1 -11 227.419 43.9766   6
   2   1  11 227.484 47.5313   6
  -2  -1 -11 160.052 41.6330   1
  -2  -1 -12 329.478 46.7566   6
  -2  -1 -12 452.489 63.9940   1
   2   1  12 383.654 52.9082   6
  -2  -1 -13 187.157 42.1561   6
   2   1  13 203.104 43.9579   6
  -2  -1 -13 279.749 56.2645   1
  -2  -1 -14 844.871 88.1049   1
   2   1  14 812.262 80.1264   6
  -2  -1 -14 807.966 73.6794   6
  -2  -1 -15 1347.06 95.7246   6
  -2  -1 -15 1282.36 107.176   1
  -2  -1 -16 1739.12 109.322   6
  -2  -1 -16 1869.54 131.285   1
  -2  -1 -17 52.8187 34.9216   6
  -2  -1 -17 75.1771 41.1434   1
   2   1  17-20.3626 56.7590   1
  -2  -1 -18 328.284 29.8926   2
  -2  -1 -18 436.297 62.1526   6
  -2  -1 -18 361.588 63.9004   1
   2   1  18 379.663 81.3123   1
  -2  -1 -19 1110.46 49.1368   2
   2   1  19 983.103 129.748   1
  -2  -1 -19 1031.15 92.2745   6
  -2  -1 -19 1169.41 113.274   1
  -2  -1 -20 356.737 64.2209   6
  -2  -1 -20 309.626 25.2105   2
   2   1  20 416.398 84.6607   1
  -2  -1 -20 392.312 71.2794   1
  -2  -1 -21 330.208 22.6115   2
  -2  -1 -21 437.186 66.9252   6
   2   1  21 376.084 98.7826   1
   2   1  22-35.2317 62.7804   1
  -2  -1 -22 6.16203 33.6956   6
  -2  -1 -23 572.647 77.3176   6
  -2  -1 -24 549.958 79.4981   6
  -2  -1 -25 38.6871 34.4112   6
  -2  -1 -26 745.406 89.9975   6
  -2  -1 -27 1512.49 128.555   6
  -2  -1 -27 1725.25 148.503   4
  -2  -1 -28-80.1821 49.5190   6
  -2  -1 -28-84.1949 55.2046   4
  -2  -1 -29 239.217 56.0631   6
  -2  -1 -29 140.087 58.5902   4
  -2  -1 -30 314.267 67.8044   6
  -2  -1 -30 403.992 85.9211   4
  -2  -1 -31 449.986 75.6059   6
  -2  -1 -31 557.507 96.4025   4
  -2  -1 -32-18.1859 32.4367   6
  -2  -1 -32 131.671 59.0933   4
  -2  -1 -33 97.5102 51.8602   6
  -2  -1 -33 121.325 52.3232   4
  -2  -1 -34 137.638 58.1082   4
  -2  -1 -34 56.5233 37.7157   6
  -2  -1 -35 204.262 60.9033   6
  -2  -1 -35 217.387 74.5433   4
  -2  -1 -36 134.713 62.7167   4
  -2  -1 -36-37.3135 41.3456   6
  -2  -1 -37 44.8684 35.7152   6
   2   2 -37 82.9336 57.5438   4
   2   2 -36-52.0603 48.0965   4
   2   2 -35 47.4959 51.1673   4
   2   2 -34 311.311 57.5026   6
   2   2 -34 272.085 75.8956   4
   2   2 -33 425.145 90.1319   4
   2   2 -33 406.950 62.0370   6
   2   2 -32 1902.81 126.353   6
   2   2 -32 1866.64 166.608   4
   2   2 -31 246.089 55.1427   6
   2   2 -31 87.3161 54.1084   4
   2   2 -30 1303.58 138.186   4
   2   2 -30 1260.27 102.720   6
   2   2 -29 896.207 113.194   4
   2   2 -29 998.077 92.3482   6
   2   2 -28 2102.94 165.604   4
   2   2 -27 185.349 62.2727   4
   2   2 -26 634.613 95.8658   4
  -2  -2  26 427.580 30.9593   2
  -2  -2  25 10.7802 12.4300   2
   2   2 -25-30.6833 40.2916   4
  -2  -2  24 45.9637 17.3156   2
   2   2 -24 3.90014 39.3560   4
   2   2 -24-46.8106 47.1994   1
   2   2 -23 22.2389 51.3970   1
  -2  -2  23-3.31617 16.8976   2
   2   2 -23 18.6782 39.2476   4
  -2  -2  22 25.0960 21.5811   2
  -2  -2  22-1.78963 35.3620   4
   2   2 -22 5.80458 43.5350   4
  -2  -2  21 491.429 46.0159   2
  -2  -2  21 566.271 74.6829   4
   2   2 -21 508.318 72.3165   4
  -2  -2  20 4007.49 124.568   2
  -2  -2  20 4193.95 188.660   4
   2   2 -20 3812.98 182.843   4
  -2  -2  19 5629.38 146.698   2
   2   2 -19 5506.01 215.373   4
  -2  -2  19 5917.18 219.250   4
  -2  -2  18 31.4414 31.5263   4
  -2  -2  18 75.2315 36.3316   5
   2   2 -18 151.195 58.4187   4
  -2  -2  17 3729.91 170.994   4
  -2  -2  17 3526.42 139.801   5
   2   2 -17 3314.83 162.673   4
  -2  -2  16 5094.23 162.207   5
  -2  -2  16 5075.24 192.959   4
  -2  -2  15 2597.28 117.455   5
  -2  -2  15 2923.81 143.077   4
  -2  -2  14 645.850 64.1988   5
  -2  -2  14 627.721 69.9790   4
  -2  -2  13 8425.64 201.450   5
  -2  -2  13 8603.09 230.296   4
  -2  -2  12 7089.94 205.913   4
  -2  -2  12 7164.04 182.920   5
  -2  -2  11 5364.53 157.879   5
  -2  -2  11 5355.90 171.014   4
  -2  -2  10 55.2917 26.7016   4
  -2  -2  10 7264.24 180.609   5
  -2  -2   9 1186.70 75.0518   5
  -2  -2   9 1158.66 76.2598   4
  -2  -2   8 16989.6 281.279   4
  -2  -2   8 17312.9 268.548   5
   2   2  -8 16935.4 193.276   6
   2   2  -8 17300.4 280.351   5
   2   2  -8 16896.6 255.408   3
   2   2  -7 297.111 35.8197   3
   2   2  -7 241.413 38.5657   5
  -2  -2   7 256.304 41.9530   5
   2   2  -7 260.889 25.5445   6
  -2  -2   7 297.359 42.5900   4
  -2  -2   6 334.379 42.7872   4
   2   2  -6 255.077 38.1556   5
   2   2  -6 352.157 36.9133   3
   2   2  -6 313.355 28.1299   6
   2   2  -5 1579.70 60.0621   6
   2   2  -5 1547.96 84.0539   5
   2   2  -5 1613.47 71.2413   3
  -2  -2   5 1593.16 81.7783   4
  -2  -2   4 6937.48 133.749   3
   2   2  -4 7051.38 129.190   6
  -2  -2   4 6923.82 164.181   4
   2   2  -4 7080.58 171.573   5
  -2  -2   4 6951.34 129.833   6
   2   2  -4 7035.83 142.757   3
  -2  -2   3 775.318 45.2787   3
  -2  -2   3 785.825 46.2826   6
   2   2  -3 860.730 61.8087   5
   2   2  -3 797.431 46.5330   6
   2   2  -3 821.522 48.6260   3
  -2  -2   2 13.4646 14.6877   3
   2   2  -2-3.48231 26.0675   5
   2   2  -2 10.4094 17.8483   3
  -2  -2   2 0.18655 16.1905   6
   2   2  -2 6.46088 15.4481   6
  -2  -2   1 1604.42 65.4718   3
   2   2  -1 1384.92 76.1655   5
  -2  -2   1 1495.19 65.9212   6
   2   2  -1 1553.11 67.0862   3
  -2  -2   0 821.230 51.0232   6
  -2  -2   0 753.230 46.8023   3
   2   2   0 841.295 50.7959   3
   2   2   0 796.203 60.1022   5
   2   2   1 1543.41 71.2798   3
  -2  -2  -1 1515.51 67.4281   3
  -2  -2  -1 1475.29 70.4034   6
   2   2   1 1505.55 77.0164   1
   2   2   1 1529.54 76.5086   5
  -2  -2  -2 382.753 39.0443   6
  -2  -2  -2 331.343 36.3809   3
   2   2   2 312.892 40.2854   1
   2   2   2 317.607 38.7441   5
   2   2   3 917.711 59.1321   5
  -2  -2  -3 870.030 59.5815   1
  -2  -2  -3 900.370 59.4891   6
   2   2   3 840.452 62.7676   1
  -2  -2  -3 830.623 56.6041   3
  -2  -2  -4 7921.06 174.969   6
   2   2   4 8155.92 165.233   5
  -2  -2  -4 8210.85 187.983   1
  -2  -2  -4 7902.66 178.155   3
  -2  -2  -5 4987.46 143.857   6
   2   2   5 4816.26 131.119   5
  -2  -2  -5 5297.92 155.897   1
  -2  -2  -6 1408.84 80.3775   6
  -2  -2  -6 1544.37 88.3277   1
   2   2   6 1545.83 73.2522   5
  -2  -2  -7 303.143 46.7690   6
   2   2   7 319.053 37.2909   5
  -2  -2  -7 301.575 45.3955   1
  -2  -2  -8 1330.07 85.7040   6
   2   2   8 1490.51 73.8070   5
  -2  -2  -8 1550.27 95.5926   1
  -2  -2  -9 212.811 40.6002   1
   2   2   9 217.878 33.8427   5
  -2  -2  -9 188.195 39.8562   6
   2   2  10 2846.50 99.5146   5
  -2  -2 -10 3117.01 134.548   6
  -2  -2 -10 3159.19 145.455   1
  -2  -2 -11-15.0901 28.9216   6
   2   2  11 31.0032 23.4262   5
  -2  -2 -11 50.7368 29.9186   1
  -2  -2 -12 253.550 50.5228   1
   2   2  12 229.467 36.4265   5
  -2  -2 -12 214.666 43.3899   6
   2   2  13 3886.64 118.953   5
  -2  -2 -13 4008.40 181.543   1
   2   2  13 3746.14 169.673   6
  -2  -2 -13 3861.33 160.332   6
   2   2  14 287.415 39.1926   5
  -2  -2 -14 236.260 50.0257   6
  -2  -2 -14 287.694 53.3868   1
   2   2  15 1510.09 131.118   1
   2   2  15 1558.52 80.9311   5
  -2  -2 -15 1505.83 122.918   1
  -2  -2 -15 1527.07 108.169   6
  -2  -2 -16 2715.41 100.149   2
  -2  -2 -16 2551.67 140.929   6
   2   2  16 2883.61 187.399   1
   2   2  16 2681.33 104.482   5
  -2  -2 -16 3003.61 172.769   1
  -2  -2 -17-22.7543 38.1809   1
  -2  -2 -17 35.5662 22.9611   2
   2   2  17-10.6181 46.3826   1
   2   2  17-8.01826 23.5309   5
  -2  -2 -17 18.6116 33.3265   6
   2   2  18 258.528 77.6643   1
  -2  -2 -18 286.379 57.1832   6
  -2  -2 -18 234.024 32.1608   2
  -2  -2 -18 218.436 55.4191   1
   2   2  18 219.478 38.3199   5
  -2  -2 -19 781.149 52.3527   2
   2   2  19 707.242 106.947   1
  -2  -2 -19 764.835 87.8857   6
   2   2  19 843.694 61.6034   5
  -2  -2 -19 830.907 98.4696   1
  -2  -2 -20 555.358 80.8329   6
   2   2  20 611.511 55.4891   5
   2   2  20 729.557 123.306   1
  -2  -2 -20 551.628 42.4978   2
   2   2  21 575.737 106.222   1
  -2  -2 -21 558.619 81.1749   6
   2   2  21 477.151 49.4849   5
  -2  -2 -21 439.540 36.3334   2
  -2  -2 -22 20.0054 36.5577   6
  -2  -2 -22 17.8952 11.9956   2
   2   2  22 15.9860 64.1015   1
   2   2  22 52.9301 26.4929   5
  -2  -2 -23 92.9646 14.9566   2
   2   2  23 98.0946 66.5989   1
  -2  -2 -23 147.579 51.7520   6
   2   2  23 75.1054 28.4632   5
   2   2  24 430.147 46.6358   5
  -2  -2 -24 519.636 81.5159   6
   2   2  25 537.832 50.8075   5
  -2  -2 -25 408.323 71.2244   6
   2   2  26 1375.25 75.2795   5
  -2  -2 -26 1447.84 131.072   6
  -2  -2 -27 59.0644 46.6356   6
   2   2  27 6.19824 25.4843   5
  -2  -2 -28 56.0797 51.5614   6
  -2  -2 -28-49.0515 46.7286   4
  -2  -2 -29 195.974 60.2864   4
  -2  -2 -29 86.5835 50.0378   6
  -2  -2 -30-50.1438 40.6687   6
  -2  -2 -30 82.4200 48.0444   4
  -2  -2 -31-6.95915 42.8599   4
  -2  -2 -31 47.3339 39.4974   6
  -2  -2 -32-35.3068 48.2782   6
  -2  -2 -32-6.71945 42.9203   4
  -2  -2 -33 3.41038 41.6868   6
  -2  -2 -33-36.7745 47.6440   4
  -2  -2 -34 150.139 59.8713   6
  -2  -2 -34 272.105 79.0969   4
  -2  -2 -35 259.248 69.4090   6
  -2  -2 -35 156.449 59.4316   4
  -2  -2 -36 269.663 71.5264   4
  -2  -2 -36 348.916 69.6214   6
  -2  -2 -37 214.132 58.7118   6
   2   3 -36 90.0761 49.7459   4
   2   3 -35 406.837 94.2440   4
   2   3 -34 137.325 60.7176   4
   2   3 -33-57.1197 53.8493   4
  -2  -3  33-45.8501 36.9780   5
   2   3 -32 8.99706 27.6776   6
  -2  -3  32 42.0267 38.6485   5
   2   3 -32 31.7994 43.7386   4
  -2  -3  31 1662.20 111.628   5
   2   3 -31 1646.41 100.777   6
   2   3 -31 1491.68 152.964   4
  -2  -3  30 745.695 76.2041   5
   2   3 -30 758.947 69.8327   6
   2   3 -30 838.717 118.280   4
   2   3 -29 9.43760 30.6274   6
  -2  -3  29 24.8520 38.8562   5
   2   3 -29 42.8710 46.1830   4
   2   3 -28 245.571 63.6890   4
   2   3 -28 183.149 36.2383   6
  -2  -3  28 184.280 44.3935   5
  -2  -3  28 237.406 27.9147   2
  -2  -3  27 974.509 89.3450   5
  -2  -3  27 773.490 52.7041   2
   2   3 -27 890.157 112.763   4
  -2  -3  26 43.0378 37.1925   5
  -2  -3  26-2.11094 16.9580   2
   2   3 -26 54.2820 50.6876   4
  -2  -3  25 14.5023 20.0107   2
  -2  -3  25 21.8675 30.6756   5
   2   3 -25 24.7600 43.5939   4
  -2  -3  24 227.567 35.4450   2
   2   3 -24 154.355 55.2398   1
  -2  -3  24 289.311 59.0159   5
   2   3 -24 145.824 55.5645   4
   2   3 -23 551.093 85.6020   4
   2   3 -23 570.574 87.7469   1
  -2  -3  23 519.868 52.9304   2
  -2  -3  23 524.714 67.5136   5
  -2  -3  22 223.381 56.5974   5
  -2  -3  22 185.821 36.7917   2
   2   3 -22 221.996 58.2941   4
  -2  -3  21 212.412 57.4294   5
  -2  -3  21 77.3910 31.3491   2
  -2  -3  21 31.5524 34.3308   4
   2   3 -21 171.160 54.9837   4
  -2  -3  20 119.763 34.2788   2
  -2  -3  20 27.5065 32.6222   5
   2   3 -20 100.210 46.0623   4
  -2  -3  20 83.3721 36.6638   4
  -2  -3  19 23.9883 31.5157   4
  -2  -3  19-15.2851 27.0757   2
   2   3 -19-17.5448 40.0299   4
  -2  -3  18 67.7844 33.3428   2
   2   3 -18-1.83692 41.0112   4
  -2  -3  18 36.6507 34.4469   4
  -2  -3  17 14.1287 29.0034   2
  -2  -3  17-29.7207 33.6606   4
   2   3 -17 26.0365 37.2304   4
  -2  -3  16 652.087 62.2989   2
  -2  -3  16 736.739 80.7531   4
  -2  -3  15 1568.67 108.112   4
  -2  -3  14 147.930 40.6407   4
   2   3 -13 3.33439 11.4507   6
  -2  -3  13-9.65424 27.4043   4
   2   3 -12 1334.35 56.7770   6
  -2  -3  12 1645.52 111.007   4
   2   3 -11 249.982 25.7451   6
  -2  -3  11 147.009 36.5749   4
   2   3 -10 338.653 29.6265   6
  -2  -3  10 280.055 46.7475   4
   2   3  -9 81.5845 27.2056   3
   2   3  -9 67.0857 15.5700   6
  -2  -3   9 45.8607 25.7401   4
   2   3  -8 7.63284 12.9153   6
   2   3  -8 18.5982 17.7565   3
  -2  -3   8 0.82416 20.6503   4
   2   3  -7 9433.53 179.923   3
   2   3  -7 9400.30 233.316   5
   2   3  -7 9570.67 154.658   6
  -2  -3   7 9324.74 218.720   4
  -2  -3   6 75.8953 30.7740   4
   2   3  -6 97.6140 29.1201   3
   2   3  -6 105.317 37.0168   5
  -2  -3   6 127.518 23.3924   6
   2   3  -6 117.758 24.6399   6
  -2  -3   5 101.605 30.0651   4
   2   3  -5 77.3604 33.5701   5
  -2  -3   5 73.6232 18.4273   6
   2   3  -5 87.3983 23.3976   3
   2   3  -5 98.9644 20.5636   6
   2   3  -4-5.47066 14.1457   6
   2   3  -4-25.2309 16.4995   3
   2   3  -4 18.5155 30.7091   5
  -2  -3   4-6.99199 20.6892   4
  -2  -3   4-2.78771 19.7034   6
   2   3  -3 70.1916 24.1296   6
   2   3  -3 250.201 45.1097   5
   2   3  -3 99.1938 22.8417   3
  -2  -3   3 114.522 19.2248   3
  -2  -3   3 123.949 26.8898   6
  -2  -3   3 107.862 31.7843   4
  -2  -3   2 9.59952 12.0803   3
   2   3  -2 24.1275 15.9176   6
   2   3  -2 81.1600 35.8079   5
  -2  -3   2 10.3040 15.2088   6
   2   3  -2 25.8883 18.6980   3
   2   3  -1 1061.95 65.8743   6
  -2  -3   1 1075.61 53.4164   3
   2   3  -1 1048.85 66.0308   1
   2   3  -1 954.879 75.1215   5
  -2  -3   1 937.348 57.9465   6
   2   3  -1 1028.52 53.7399   3
  -2  -3   0 26.3843 18.1119   6
   2   3   0-2.68287 21.3674   6
   2   3   0 15.7627 27.2701   5
  -2  -3   0 47.8939 17.7034   3
   2   3   0 34.2714 19.0547   3
   2   3   0 27.0959 20.8321   1
  -2  -3  -1 1330.13 74.4824   6
  -2  -3  -1 1279.53 59.5062   3
   2   3   1 1379.38 79.4139   6
   2   3   1 1384.50 85.5020   5
   2   3   1 1277.59 74.1632   1
   2   3   2 38.9597 20.4370   1
   2   3   2 20.6970 24.8881   5
  -2  -3  -2 34.8318 21.2817   6
  -2  -3  -2 37.3840 19.1165   3
   2   3   3 25.6854 26.6051   5
   2   3   3 33.9457 24.0153   1
  -2  -3  -3 35.1298 21.6122   6
  -2  -3  -3 48.3621 19.0669   3
  -2  -3  -3 50.6555 29.6949   5
  -2  -3  -4-0.10865 21.4079   6
   2   3   4 10.0338 26.2984   5
  -2  -3  -4 5.86198 26.9465   5
   2   3   4 50.8398 29.2544   1
  -2  -3  -4-31.4326 23.2109   3
  -2  -3  -4 4.80675 18.7526   1
  -2  -3  -5 295.272 42.3767   5
  -2  -3  -5 258.584 43.2839   6
   2   3   5 246.598 47.0052   1
   2   3   5 259.450 44.4775   5
  -2  -3  -5 255.657 40.8898   1
  -2  -3  -5 240.877 37.3417   3
  -2  -3  -6 288.956 46.1847   1
  -2  -3  -6 241.329 39.9165   6
   2   3   6 254.025 44.6594   1
   2   3   6 233.996 41.3588   5
   2   3   7 91.2958 37.0142   1
  -2  -3  -7 56.0276 25.2868   1
   2   3   7 54.1648 30.0871   5
  -2  -3  -7 63.8089 28.0022   6
   2   3   8 785.420 66.1721   5
  -2  -3  -8 821.866 75.0415   1
  -2  -3  -8 763.184 72.7373   6
  -2  -3  -9 3.25254 25.5722   1
   2   3   9 32.9911 27.2428   5
  -2  -3  -9 40.8452 28.5272   6
   2   3  10 3.67731 25.6111   5
  -2  -3 -10 15.7608 24.9505   1
  -2  -3 -10-11.5258 34.0557   6
  -2  -3 -11 78.8976 35.6028   1
   2   3  11 46.8761 43.8624   1
   2   3  11 76.8653 36.5155   5
  -2  -3 -11 33.2617 42.3981   6
  -2  -3 -12 201.021 46.9338   1
  -2  -3 -12 217.030 41.0494   2
   2   3  12 255.922 61.5070   1
  -2  -3 -12 145.424 43.7029   6
   2   3  12 195.789 42.3158   5
  -2  -3 -13 248.038 53.1840   1
   2   3  13 222.576 39.4868   5
  -2  -3 -13 273.785 53.7644   6
   2   3  13 239.614 67.1236   1
  -2  -3 -13 243.162 40.4723   2
  -2  -3 -14 14.8912 22.0873   2
  -2  -3 -14 16.5888 36.2061   6
  -2  -3 -14 9.97597 38.3618   1
   2   3  14 54.8683 53.0402   1
   2   3  14 30.9611 32.3915   5
  -2  -3 -15 121.663 47.4247   6
   2   3  15 131.806 65.6723   1
  -2  -3 -15 164.028 50.9672   1
  -2  -3 -15 64.5706 27.4590   2
   2   3  15 87.5033 36.5312   5
  -2  -3 -16 97.6923 46.7167   6
  -2  -3 -16 225.669 56.5276   1
   2   3  16 172.255 39.9695   5
  -2  -3 -16 153.514 29.6934   2
   2   3  16 216.894 65.1877   1
  -2  -3 -17 67.0574 51.5054   6
  -2  -3 -17 142.273 38.2085   2
  -2  -3 -17 160.674 57.1937   1
   2   3  17 92.5359 41.6376   5
   2   3  17 158.572 75.3697   1
   2   3  18 141.592 66.0140   1
  -2  -3 -18 60.0049 47.4112   6
  -2  -3 -18 65.1159 25.4156   2
  -2  -3 -18 42.1941 37.8621   1
   2   3  18 92.0536 36.7351   5
   2   3  19 181.920 39.5365   5
   2   3  19 86.4634 69.6074   1
  -2  -3 -19 236.829 57.2860   6
  -2  -3 -19 209.042 36.7640   2
  -2  -3 -20 110.107 43.9513   6
   2   3  20 12.5803 56.2599   1
   2   3  20 143.353 33.6679   5
  -2  -3 -20 204.447 33.9510   2
   2   3  21 90.3119 71.5576   1
   2   3  21 131.548 31.8369   5
  -2  -3 -21 105.561 53.3630   6
  -2  -3 -21 146.836 28.0748   2
  -2  -3 -22 25.4604 18.2617   2
   2   3  22 24.7010 25.4822   5
   2   3  22-9.71559 63.5802   1
  -2  -3 -22 69.2516 47.3825   6
  -2  -3 -23 51.6640 19.8527   2
  -2  -3 -23 115.247 47.3027   6
   2   3  23-84.0783 72.5188   1
   2   3  23 43.1958 26.0543   5
  -2  -3 -24-1.78630 38.1927   6
   2   3  24 7.81586 22.6833   5
  -2  -3 -24-7.85411 12.6338   2
  -2  -3 -25 168.359 57.1919   6
   2   3  25 146.850 33.5345   5
  -2  -3 -26-23.0695 38.0566   6
  -2  -3 -27 107.083 53.5713   6
  -2  -3 -28 49.8530 39.8771   6
  -2  -3 -29-14.9983 41.4396   6
  -2  -3 -29-86.0542 49.4223   4
  -2  -3 -30-29.1531 45.2539   6
  -2  -3 -30-27.6258 40.7440   4
  -2  -3 -31 70.7822 40.2994   6
  -2  -3 -31-36.5002 43.6216   4
  -2  -3 -32 102.867 48.8839   4
  -2  -3 -32 58.4387 49.2303   6
  -2  -3 -33 61.8362 43.0268   4
  -2  -3 -33 92.3290 45.6687   6
  -2  -3 -34 10.8293 40.5636   6
  -2  -3 -34-38.9382 48.9514   4
  -2  -3 -35 71.9458 49.0270   6
  -2  -3 -35 136.779 60.2157   4
  -2  -3 -36 132.064 61.9532   4
   2   4 -35 185.761 70.0360   4
   2   4 -34 100.624 60.0878   4
   2   4 -33-92.1667 62.0046   4
  -2  -4  33-40.7450 43.2104   5
  -2  -4  32 365.405 65.4316   5
   2   4 -32 343.314 88.0827   4
   2   4 -31 141.047 63.1078   4
  -2  -4  31 58.8640 42.0893   5
  -2  -4  30 515.043 74.7267   5
   2   4 -30 526.263 100.157   4
   2   4 -29 534.046 49.0080   6
  -2  -4  29 666.287 83.5691   5
   2   4 -29 456.725 86.6860   4
   2   4 -28 534.823 56.3487   6
   2   4 -28 446.469 89.2507   4
  -2  -4  28 468.867 86.0100   5
  -2  -4  27 791.434 93.0713   5
   2   4 -27 924.507 62.0232   6
  -2  -4  27 895.494 67.8822   2
   2   4 -27 936.899 119.105   4
  -2  -4  26 782.804 86.5271   5
   2   4 -26 781.460 56.8377   6
  -2  -4  26 791.038 66.7084   2
   2   4 -26 800.465 107.401   4
  -2  -4  25 22.6002 24.7353   2
  -2  -4  25 36.6677 57.1094   5
   2   4 -25 79.8276 57.7861   1
   2   4 -24-5.57841 38.8189   1
  -2  -4  24 12.4122 21.3334   2
  -2  -4  24-30.0861 44.1783   5
   2   4 -24-12.8270 41.4830   4
  -2  -4  23 1043.88 100.312   5
   2   4 -23 811.121 105.271   1
  -2  -4  23 848.756 74.2525   2
   2   4 -23 785.731 99.0168   4
  -2  -4  22 1700.55 128.280   5
  -2  -4  22 1550.78 100.608   2
   2   4 -22 1587.64 134.764   4
   2   4 -21 779.764 96.9942   4
  -2  -4  21 909.402 95.9093   5
   2   4 -21 916.204 49.5288   6
  -2  -4  21 812.840 72.9733   2
  -2  -4  20 38.2135 26.7959   2
  -2  -4  20 84.8631 47.4188   5
   2   4 -20 53.8263 14.8865   6
   2   4 -20 66.0819 50.0920   4
  -2  -4  19 1249.01 92.0823   2
   2   4 -19 1472.94 59.6306   6
  -2  -4  19 1391.66 114.281   4
   2   4 -19 1385.79 123.583   4
  -2  -4  19 1380.68 114.779   5
  -2  -4  18 1540.35 101.706   2
  -2  -4  18 1685.42 124.689   4
  -2  -4  18 1658.48 122.751   5
   2   4 -18 1695.63 63.7049   6
   2   4 -18 1661.38 130.889   4
  -2  -4  17 1495.01 102.637   2
   2   4 -17 1580.15 62.3264   6
  -2  -4  17 1396.72 111.135   5
  -2  -4  17 1593.39 122.849   4
   2   4 -17 1596.52 122.702   4
   2   4 -16 129.619 20.4632   6
  -2  -4  16 165.082 52.1361   4
   2   4 -16 226.336 62.4002   4
  -2  -4  16 101.291 37.8045   2
  -2  -4  16 144.927 53.5891   5
   2   4 -15 778.845 88.3348   4
  -2  -4  15 870.714 77.0932   2
  -2  -4  15 928.334 92.2530   5
   2   4 -15 890.442 45.6239   6
  -2  -4  15 909.681 90.7008   4
   2   4 -14 38.7205 39.8806   4
   2   4 -14 7.54001 11.8460   6
  -2  -4  14-1.77012 31.5961   2
  -2  -4  14-4.10095 43.1036   5
  -2  -4  14-20.1681 42.0184   4
  -2  -4  13 1979.79 123.941   4
  -2  -4  13 2226.12 133.906   5
  -2  -4  13 2023.14 115.303   2
   2   4 -13 2143.64 131.956   4
   2   4 -13 1986.34 69.0559   6
  -2  -4  12 1305.17 108.015   5
   2   4 -12 951.920 49.9034   6
  -2  -4  12 816.808 81.8876   4
  -2  -4  12 972.334 80.4393   2
   2   4 -12 893.539 86.0738   4
   2   4 -11 74.1175 43.6280   4
  -2  -4  11 98.3904 49.3980   5
   2   4 -11 24.9160 13.7376   6
  -2  -4  11 35.1526 32.7394   2
  -2  -4  11 75.2058 33.0089   4
   2   4 -10 25.9010 34.6785   4
   2   4 -10 100.528 20.8972   6
   2   4 -10 81.9903 30.2818   3
  -2  -4  10 152.596 41.3068   4
   2   4  -9 115.400 23.8139   6
   2   4  -9 115.150 28.4742   3
  -2  -4   9 82.1096 33.6537   4
   2   4  -8 346.618 35.1880   6
   2   4  -8 310.168 38.1937   3
  -2  -4   8 287.348 45.0773   4
   2   4  -7 2424.25 88.8081   6
  -2  -4   7 2320.69 119.129   4
   2   4  -7 2284.37 87.5886   3
  -2  -4   7 2441.73 84.4256   6
   2   4  -6 1888.68 80.7028   6
   2   4  -6 1851.32 77.3414   3
  -2  -4   6 2021.02 109.311   4
  -2  -4   6 1669.51 72.6599   6
  -2  -4   5 139.549 25.4316   6
   2   4  -5 182.999 33.3831   6
   2   4  -5 126.417 24.2271   3
  -2  -4   5 111.953 35.2702   4
  -2  -4   4 240.487 43.6097   4
  -2  -4   4 166.068 28.5500   6
   2   4  -4 215.515 36.3074   6
   2   4  -4 266.696 57.3582   5
   2   4  -4 168.715 27.5945   3
   2   4  -3 772.255 60.0362   6
   2   4  -3 761.988 45.7993   3
   2   4  -3 769.454 74.7426   5
  -2  -4   3 726.633 53.6452   6
  -2  -4   3 692.802 64.0904   4
   2   4  -2 16305.2 256.173   1
  -2  -4   2 16106.4 178.370   3
   2   4  -2 16548.9 272.512   6
  -2  -4   2 16152.8 248.792   6
   2   4  -2 15625.5 192.715   3
   2   4  -2 15417.6 325.345   5
  -2  -4   2 16209.4 294.793   4
  -2  -4   1 6827.63 169.585   6
  -2  -4   1 6829.79 118.525   3
   2   4  -1 6767.76 214.333   5
   2   4  -1 7151.75 184.976   6
   2   4  -1 7168.92 172.940   1
   2   4  -1 6698.21 131.720   3
  -2  -4   0 235.896 36.2135   6
   2   4   0 236.082 37.1776   1
  -2  -4   0 219.721 24.1142   3
   2   4   0 215.329 37.9871   6
   2   4   0 248.027 54.0239   5
   2   4   1 14153.3 300.913   5
   2   4   1 13828.9 277.045   6
  -2  -4  -1 14050.2 185.196   3
   2   4   1 14540.9 259.017   1
  -2  -4  -1 14110.1 254.636   6
   2   4   2 3282.98 129.885   1
   2   4   2 3218.22 144.798   5
  -2  -4  -2 3028.19 121.621   6
  -2  -4  -2 3172.65 95.4750   3
  -2  -4  -2 3098.09 130.531   5
  -2  -4  -3 3311.61 103.992   3
  -2  -4  -3 3284.53 133.787   5
  -2  -4  -3 3387.83 133.390   6
   2   4   3 3246.53 144.947   5
   2   4   3 3538.35 141.388   1
  -2  -4  -4 239.042 42.5539   6
  -2  -4  -4 191.150 36.5857   1
   2   4   4 167.169 43.4921   5
  -2  -4  -4 154.700 37.7501   5
  -2  -4  -4 183.302 29.8744   3
   2   4   4 207.278 42.6039   1
  -2  -4  -5 2958.39 131.781   6
   2   4   5 2842.11 136.120   5
  -2  -4  -5 2810.67 110.077   3
  -2  -4  -5 2777.44 118.434   5
  -2  -4  -5 2898.73 130.240   1
   2   4   5 1498.44 104.074   1
  -2  -4  -6 4144.85 140.701   5
  -2  -4  -6 4361.37 165.477   1
   2   4   6 4045.53 158.645   5
  -2  -4  -6 4118.23 141.316   3
  -2  -4  -6 4145.00 159.515   6
  -2  -4  -7 1103.87 76.2024   5
  -2  -4  -7 1194.03 89.0647   1
   2   4   7 1054.32 82.7833   5
  -2  -4  -7 1151.97 87.1322   2
  -2  -4  -7 1081.08 86.7758   6
  -2  -4  -8 11.0306 26.8585   1
  -2  -4  -8-57.5715 34.3428   2
   2   4   8-32.4718 34.0343   5
  -2  -4  -8 34.2440 37.2348   6
  -2  -4  -9 43.5267 29.9130   1
   2   4   9 17.7031 31.8722   5
  -2  -4  -9-37.2357 32.5070   2
  -2  -4  -9-17.5868 27.1194   6
   2   4  10 2490.81 148.417   1
  -2  -4 -10 2646.95 143.279   6
   2   4  10 2445.95 121.584   5
  -2  -4 -10 2539.09 126.913   2
  -2  -4 -10 2522.16 140.447   1
  -2  -4 -11 100.527 39.5582   6
  -2  -4 -11 112.833 42.7483   1
   2   4  11 144.561 53.2662   1
  -2  -4 -11 55.8744 33.2677   2
   2   4  11 165.920 43.6245   5
   2   4  12 112.238 40.6617   5
  -2  -4 -12 131.136 45.5219   1
  -2  -4 -12 92.9019 33.3653   2
  -2  -4 -12 122.948 47.6790   6
   2   4  12 68.3042 54.7839   1
   2   4  13 20.2341 47.8605   1
  -2  -4 -13 0.42930 31.5213   1
   2   4  13 14.1263 29.1338   5
  -2  -4 -13 44.9664 30.2464   2
  -2  -4 -13 75.3028 38.4718   6
  -2  -4 -14 557.859 64.3105   2
  -2  -4 -14 583.365 81.5371   6
   2   4  14 536.738 62.9149   5
  -2  -4 -14 557.644 76.1338   1
   2   4  14 493.288 87.3415   1
  -2  -4 -15 600.852 83.0676   1
  -2  -4 -15 615.454 84.0693   6
  -2  -4 -15 578.154 63.6543   2
   2   4  15 669.275 106.035   1
   2   4  15 551.792 68.0381   5
  -2  -4 -16-23.5852 33.7238   1
  -2  -4 -16 68.1376 47.4135   6
  -2  -4 -16-19.6423 26.9010   2
   2   4  16-100.044 61.1321   1
   2   4  16-12.4660 33.0582   5
  -2  -4 -17 1120.17 112.544   6
   2   4  17 1059.25 83.5972   5
   2   4  17 1034.12 131.590   1
  -2  -4 -17 1170.12 113.384   1
  -2  -4 -17 1014.20 80.9995   2
   2   4  18 655.074 65.7194   5
  -2  -4 -18 780.932 96.6554   6
   2   4  18 799.122 117.788   1
  -2  -4 -18 630.232 63.5564   2
   2   4  19 286.583 47.9893   5
   2   4  19 338.184 88.3668   1
  -2  -4 -19 433.243 79.4329   6
  -2  -4 -19 207.531 38.6583   2
   2   4  20 718.386 124.050   1
  -2  -4 -20 595.471 91.5377   6
   2   4  20 611.851 64.1286   5
  -2  -4 -20 542.273 57.3856   2
   2   4  21 243.916 85.4409   1
  -2  -4 -21 386.210 47.1099   2
  -2  -4 -21 420.486 83.9620   6
   2   4  21 331.139 45.8730   5
  -2  -4 -22 1338.36 132.358   6
  -2  -4 -22 1122.38 75.0140   2
   2   4  22 1146.21 82.1027   5
   2   4  22 1207.44 161.059   1
  -2  -4 -23 543.613 52.3641   2
  -2  -4 -23 560.185 90.7482   6
   2   4  23 609.698 60.0462   5
   2   4  24 445.582 51.5103   5
  -2  -4 -24 376.051 83.2302   6
  -2  -4 -25 1108.38 124.866   6
  -2  -4 -26 328.058 76.7776   6
  -2  -4 -27-95.6933 54.8648   6
  -2  -4 -28-40.0540 51.4469   6
  -2  -4 -29-30.5516 47.4317   6
  -2  -4 -30 112.772 63.6844   6
  -2  -4 -30 59.3751 49.4268   4
  -2  -4 -31 105.207 53.0702   4
  -2  -4 -31 55.0124 48.1153   6
  -2  -4 -32 26.8051 52.4439   6
  -2  -4 -32-31.3079 45.7221   4
  -2  -4 -33 447.788 82.8915   4
  -2  -4 -33 501.929 91.1836   6
  -2  -4 -34 341.539 76.7686   4
  -2  -5  34-103.788 51.3698   5
  -2  -5  33 516.273 81.1569   5
   2   5 -33 566.458 108.523   4
  -2  -5  32 69.8369 47.9025   5
   2   5 -32 148.344 63.2799   4
  -2  -5  31 25.4172 51.5261   5
   2   5 -31 93.2698 61.3279   4
  -2  -5  30 789.536 91.6449   5
   2   5 -30 891.211 125.780   4
  -2  -5  29 951.511 105.963   5
   2   5 -29 920.002 124.852   4
  -2  -5  28 39.1103 45.1384   5
   2   5 -28 46.7223 41.9629   4
  -2  -5  27 133.579 56.3037   5
   2   5 -27 149.192 67.2630   4
   2   5 -26 85.8264 14.7493   6
  -2  -5  26 93.7181 33.4431   2
  -2  -5  26 91.0298 53.0631   5
   2   5 -26 69.7642 11.3547   6
   2   5 -26 107.924 58.5193   4
   2   5 -25 1060.25 39.7150   6
   2   5 -25 918.226 41.0264   6
   2   5 -25 1128.40 123.546   1
  -2  -5  25 1131.02 118.589   5
   2   5 -25 1152.37 131.914   4
  -2  -5  25 1175.85 91.4912   2
  -2  -5  24 610.240 69.1087   2
  -2  -5  24 735.705 94.6481   5
   2   5 -24 672.805 97.9607   4
   2   5 -24 615.976 34.6010   6
   2   5 -24 632.147 32.0714   6
   2   5 -24 601.780 86.0445   1
   2   5 -23 177.808 59.7830   4
  -2  -5  23 160.240 40.6027   2
   2   5 -23 201.205 62.0930   1
   2   5 -23 177.378 18.1805   6
  -2  -5  23 148.366 51.0362   5
   2   5 -22 431.381 79.4569   4
   2   5 -22 363.882 25.5032   6
  -2  -5  22 435.757 60.2011   2
  -2  -5  22 519.724 79.7735   5
   2   5 -21 35.2134 45.2106   4
   2   5 -21 17.8394 9.59568   6
  -2  -5  21 27.6829 31.0740   2
  -2  -5  21-12.8100 42.6078   5
   2   5 -20 27.5404 13.2547   6
  -2  -5  20 176.507 63.6039   5
  -2  -5  20 21.0619 31.3578   2
   2   5 -20 115.721 46.7954   4
  -2  -5  19 57.4272 53.2288   5
   2   5 -19-6.46098 10.5100   6
  -2  -5  19-9.18848 32.8914   2
   2   5 -19 23.6014 44.9143   4
   2   5 -18 470.607 80.2614   4
   2   5 -18 430.815 30.9861   6
  -2  -5  18 431.571 62.0117   2
  -2  -5  18 487.213 80.9300   5
   2   5 -17 2662.80 75.8025   6
  -2  -5  17 2618.05 160.395   5
  -2  -5  17 2543.26 144.442   2
  -2  -5  17 2724.78 162.443   4
   2   5 -17 2504.47 162.174   4
   2   5 -16 6418.41 120.140   6
  -2  -5  16 6237.12 239.161   4
  -2  -5  16 6186.90 219.550   2
   2   5 -16 6190.77 244.754   4
  -2  -5  16 6544.16 247.209   5
  -2  -5  15 2194.29 134.108   2
   2   5 -15 2560.71 78.6243   6
  -2  -5  15 2354.89 150.257   5
  -2  -5  15 2442.42 149.290   4
   2   5 -15 2479.29 155.278   4
  -2  -5  14 3127.78 159.471   2
   2   5 -14 3306.59 94.0117   6
  -2  -5  14 3134.39 172.315   5
  -2  -5  14 3324.33 171.569   4
   2   5 -14 3221.38 172.934   4
  -2  -5  13 2828.33 150.446   2
   2   5 -13 2875.74 90.3800   6
   2   5 -13 2924.21 161.078   4
  -2  -5  13 3045.69 161.307   4
  -2  -5  13 2750.05 161.637   5
   2   5 -12 357.655 64.3817   4
   2   5 -12 328.034 45.8372   3
  -2  -5  12 345.669 57.9559   4
  -2  -5  12 440.898 76.2141   5
  -2  -5  12 385.527 63.6817   2
   2   5 -12 390.300 36.0221   6
   2   5 -11 253.888 32.3703   6
   2   5 -11 156.207 43.4477   4
  -2  -5  11 235.234 53.5435   2
   2   5 -11 275.072 41.2330   3
  -2  -5  11 155.836 60.0130   5
  -2  -5  11 255.428 51.6633   4
   2   5 -10 2405.79 101.458   3
  -2  -5  10 2406.72 140.217   2
   2   5 -10 2480.72 93.4924   6
  -2  -5  10 2464.28 151.166   5
  -2  -5  10 2376.82 134.532   4
   2   5  -9 8.36682 20.4123   3
   2   5  -9-10.8481 20.0103   6
  -2  -5   9 18.0014 40.8603   5
  -2  -5   9-55.5893 37.5043   2
  -2  -5   9-16.3722 29.2477   4
  -2  -5   8 598.599 70.8983   2
   2   5  -8 566.427 49.8066   6
  -2  -5   8 620.055 68.5245   4
  -2  -5   8 621.391 45.9759   6
   2   5  -8 646.635 49.9270   3
   2   5  -7 66.3822 22.0920   3
  -2  -5   7 23.4819 29.5589   2
   2   5  -7 73.5700 22.7770   6
  -2  -5   7 46.1517 17.7716   6
  -2  -5   7 58.4737 26.3638   4
  -2  -5   6 1471.52 110.447   2
   2   5  -6 1512.94 83.6359   6
  -2  -5   6 1400.38 73.5181   6
  -2  -5   6 1433.48 96.9256   4
   2   5  -6 1510.30 67.1769   3
  -2  -5   5 32.7858 19.1711   6
   2   5  -5 53.6203 19.0591   3
   2   5  -5 89.9372 37.9764   6
  -2  -5   5 72.3627 45.0701   2
  -2  -5   5 79.8092 37.7769   4
   2   5  -4 190.440 36.2697   6
   2   5  -4 237.147 26.4749   3
  -2  -5   4 240.331 50.0179   2
  -2  -5   4 201.314 31.9666   6
  -2  -5   4 305.194 49.6755   4
   2   5  -4 240.348 34.9771   1
  -2  -5   3 2020.02 95.0386   6
   2   5  -3 2172.09 96.8168   1
   2   5  -3 2088.06 107.956   6
  -2  -5   3 1997.98 124.299   2
   2   5  -3 2018.98 66.6430   3
  -2  -5   3 2184.30 118.453   4
   2   5  -2 113.334 25.9658   1
  -2  -5   2 100.599 32.3502   4
  -2  -5   2 125.599 29.4393   6
   2   5  -2 108.972 30.7311   6
  -2  -5   2 122.679 41.5186   2
  -2  -5   1 5437.18 162.206   6
   2   5  -1 5491.09 159.080   1
   2   5  -1 5235.69 209.342   5
  -2  -5   1 5477.44 201.570   2
  -2  -5   1 5267.76 196.408   5
  -2  -5   1 5552.87 184.755   4
  -2  -5   0 63.2906 37.1892   6
   2   5   0 95.9089 53.6444   5
  -2  -5   0 127.431 54.1384   2
   2   5   0 71.5492 30.1682   1
  -2  -5   0 8.66397 52.1195   5
  -2  -5   0 40.9194 11.6944   3
   2   5   1 88.1788 33.4868   1
  -2  -5  -1 60.6342 38.8707   6
  -2  -5  -1 93.3176 16.1090   3
  -2  -5  -1 133.890 41.3679   2
   2   5   1 107.921 44.1670   5
  -2  -5  -1 65.8618 41.3260   5
  -2  -5  -2 1020.68 79.5800   6
  -2  -5  -2 1027.88 88.4725   5
   2   5   2 999.992 95.4020   5
  -2  -5  -2 1028.31 50.0735   3
   2   5   2 1128.08 80.9018   1
  -2  -5  -2 976.172 92.0050   2
  -2  -5  -3 169.309 46.8023   6
  -2  -5  -3 183.011 47.1278   5
  -2  -5  -3 159.720 25.0212   3
   2   5   3 108.742 37.3794   6
  -2  -5  -3 159.428 52.8993   2
   2   5   3 122.519 49.7842   5
   2   5   3 184.062 48.6392   1
   2   5   4 568.666 84.5229   5
  -2  -5  -4 541.225 75.5862   6
  -2  -5  -4 654.436 78.8646   5
   2   5   4 718.580 85.7686   6
  -2  -5  -4 492.634 42.5535   3
  -2  -5  -4 633.577 79.7947   2
  -2  -5  -5 1197.88 87.8004   1
  -2  -5  -5 1132.86 95.4080   2
  -2  -5  -5 1123.92 67.9007   3
  -2  -5  -5 1256.04 93.0631   6
   2   5   5 1191.78 101.894   6
  -2  -5  -5 1150.57 87.9776   5
   2   5   5 1186.56 100.274   5
   2   5   6 553.718 73.6851   6
  -2  -5  -6 614.913 57.3101   3
  -2  -5  -6 667.855 77.0603   2
   2   5   6 643.876 79.5025   5
  -2  -5  -6 689.074 74.2013   5
  -2  -5  -6 779.037 79.9151   6
  -2  -5  -6 696.832 71.6177   1
  -2  -5  -7 854.499 70.8102   3
  -2  -5  -7 890.609 77.3901   5
  -2  -5  -7 791.156 78.7641   1
   2   5   7 856.436 85.8799   5
  -2  -5  -7 819.553 84.9178   2
  -2  -5  -7 898.999 86.9389   6
  -2  -5  -8 553.213 69.9907   6
  -2  -5  -8 490.195 64.5493   2
   2   5   8 530.547 71.8089   5
   2   5   8-10.0890 28.1445   1
  -2  -5  -8 671.593 72.1901   5
  -2  -5  -8 611.758 71.5630   1
   2   5   9 899.487 90.4780   5
  -2  -5  -9 783.835 83.3670   6
  -2  -5  -9 906.380 88.0083   1
  -2  -5  -9 819.443 81.5239   2
   2   5   9 809.203 92.3670   1
  -2  -5 -10 48.1024 34.6836   1
  -2  -5 -10-14.4853 31.0319   2
   2   5  10 16.3962 34.2571   5
  -2  -5 -10 35.0642 39.9593   6
   2   5  10 77.7827 49.7355   1
  -2  -5 -11 128.781 38.4061   1
  -2  -5 -11 143.996 54.2711   6
   2   5  11 40.6332 36.4180   5
  -2  -5 -11 104.855 42.0785   2
   2   5  11 102.113 54.0392   1
  -2  -5 -12 410.592 67.7124   6
   2   5  12 324.626 57.8175   5
  -2  -5 -12 363.892 62.3700   1
  -2  -5 -12 435.823 66.7623   2
   2   5  12 412.199 76.6545   1
  -2  -5 -13 760.149 93.4855   6
   2   5  13 549.395 68.8825   5
  -2  -5 -13 606.650 79.2750   1
  -2  -5 -13 524.730 66.8557   2
   2   5  13 562.374 90.0882   1
  -2  -5 -14 1897.83 140.725   6
   2   5  14 1969.38 121.083   5
   2   5  14 1915.20 160.218   1
  -2  -5 -14 2052.60 141.660   1
  -2  -5 -14 1939.83 119.008   2
  -2  -5 -15 161.901 61.0906   6
  -2  -5 -15 33.1196 32.5540   2
  -2  -5 -15 42.7700 31.5842   1
   2   5  15 91.2913 37.2335   5
   2   5  15 36.8508 45.9898   1
  -2  -5 -16 520.249 64.4210   2
   2   5  16 583.909 98.0358   1
   2   5  16 602.471 71.6987   5
  -2  -5 -16 562.445 87.3160   6
   2   5  17 276.200 82.3391   1
  -2  -5 -17 253.666 67.1097   6
   2   5  17 174.587 45.2638   5
  -2  -5 -17 214.864 43.2384   2
  -2  -5 -18 220.010 64.5727   6
   2   5  18 180.248 72.5452   1
   2   5  18 205.679 47.3523   5
  -2  -5 -18 229.914 42.5471   2
   2   5  19 102.351 64.9663   1
   2   5  19 154.508 43.9026   5
  -2  -5 -19 83.1566 31.9009   2
  -2  -5 -19 153.684 55.6870   6
  -2  -5 -20 78.9979 30.7240   2
  -2  -5 -20 85.8891 48.3757   6
   2   5  20 46.6048 31.8464   5
   2   5  20 46.0566 63.5046   1
  -2  -5 -21 956.339 115.462   6
   2   5  21 795.622 76.7231   5
   2   5  21 886.610 133.317   1
  -2  -5 -21 813.888 74.7715   2
   2   5  22 0.76371 26.8272   5
  -2  -5 -22 15.2497 43.3408   6
  -2  -5 -23 129.050 58.5168   6
  -2  -5 -24 119.252 52.4268   6
  -2  -5 -25 76.1419 54.8549   6
  -2  -5 -26-44.0092 47.5087   6
  -2  -5 -27 64.8570 43.2439   6
  -2  -5 -28-55.6544 51.4303   6
  -2  -5 -29 62.4762 52.1412   6
  -2  -5 -30 189.512 74.3134   6
  -2  -5 -30 211.053 60.8988   4
  -2  -5 -31 28.2490 41.1554   6
  -2  -5 -31-39.5710 43.5444   4
  -2  -5 -32 35.3251 43.8991   4
  -2  -5 -33 135.163 48.5021   4
  -2  -6  34 282.630 63.0624   5
  -2  -6  33 191.793 59.8405   5
   2   6 -32 66.4191 54.1439   4
  -2  -6  32 137.608 58.8947   5
   2   6 -31 78.5225 55.4374   4
  -2  -6  31 78.8359 55.5359   5
   2   6 -30-12.0709 53.8976   4
  -2  -6  30-29.9512 48.4858   5
  -2  -6  29-44.8523 50.9849   5
   2   6 -29 48.7697 51.1984   4
   2   6 -28 37.5347 44.6000   4
  -2  -6  28-41.7231 50.3260   5
   2   6 -27 233.142 78.2132   4
  -2  -6  27 78.7373 51.2787   5
  -2  -6  26 42.6963 50.1701   5
   2   6 -26 97.7053 48.8727   4
   2   6 -25 259.833 65.9172   4
  -2  -6  25 246.306 71.1597   5
  -2  -6  25 253.495 52.1351   2
   2   6 -25 356.051 70.1595   1
   2   6 -24 664.194 105.299   4
   2   6 -24 604.373 85.9556   1
  -2  -6  24 580.203 73.8203   2
  -2  -6  24 796.540 104.357   5
   2   6 -23 17.7572 43.5499   4
   2   6 -23 30.5000 34.7743   1
  -2  -6  23-0.43556 45.8264   5
  -2  -6  23 64.5945 35.6252   2
   2   6 -22 65.9041 49.3708   4
  -2  -6  22-33.7638 36.7216   2
   2   6 -22-4.63991 39.5959   1
  -2  -6  22-109.395 64.8489   5
   2   6 -21 305.054 72.2768   4
  -2  -6  21 264.336 66.1842   5
  -2  -6  21 135.612 40.0398   2
   2   6 -20 61.9992 43.4254   4
  -2  -6  20 46.0596 47.4799   5
  -2  -6  20 39.2488 38.1483   2
   2   6 -19 145.974 61.3536   4
  -2  -6  19 75.6432 28.5213   2
  -2  -6  19 87.3339 53.9484   5
   2   6 -18 308.774 67.2253   4
  -2  -6  18 413.437 65.9450   2
  -2  -6  18 364.287 77.0779   5
   2   6 -18 344.311 25.2898   6
   2   6 -17 153.292 56.0624   4
  -2  -6  17 158.003 45.8035   2
   2   6 -17 83.1545 14.6550   6
  -2  -6  17 150.651 61.7031   5
   2   6 -16 1.62604 41.9492   4
  -2  -6  16 78.0961 45.7403   2
   2   6 -16-2.30447 12.1626   6
  -2  -6  16-54.0384 58.7739   5
   2   6 -15 63.9079 42.9554   4
   2   6 -15 63.3413 17.6276   6
  -2  -6  15 91.8996 51.0300   5
  -2  -6  15 37.3610 33.6127   2
  -2  -6  14 81.6808 51.1023   5
   2   6 -14 105.550 24.7290   6
  -2  -6  14 140.443 50.8468   2
   2   6 -14 39.0588 42.0993   4
  -2  -6  14 119.079 49.4119   4
  -2  -6  13 2217.05 143.885   2
   2   6 -13 2375.29 110.749   3
   2   6 -13 2368.57 90.5386   6
  -2  -6  13 2254.44 156.101   5
  -2  -6  13 2344.78 143.534   4
   2   6 -13 2298.44 152.479   4
   2   6 -12 119.674 34.1267   3
  -2  -6  12 59.9522 64.7987   5
  -2  -6  12 143.468 55.5042   2
   2   6 -12 103.945 33.4146   6
  -2  -6  12 115.011 45.2558   4
   2   6 -11 45.1300 26.1683   3
   2   6 -11 24.8473 20.0111   6
  -2  -6  11 20.4341 55.3349   5
  -2  -6  11-17.7906 38.4080   4
  -2  -6  11-7.24475 38.2090   2
   2   6 -10-18.3614 22.3279   3
  -2  -6  10-25.4604 45.4299   5
   2   6 -10 0.46553 22.6442   6
  -2  -6  10 14.8372 32.8749   2
  -2  -6  10-14.1080 32.6421   4
  -2  -6   9 751.751 97.6265   5
  -2  -6   9 732.567 86.0242   2
  -2  -6   9 726.703 53.6349   6
   2   6  -9 722.442 53.3010   3
   2   6  -9 644.012 56.0224   6
  -2  -6   9 706.323 78.4692   4
  -2  -6   8 801.536 105.696   5
  -2  -6   8 709.850 86.7576   2
  -2  -6   8 747.231 54.8705   6
  -2  -6   8 929.531 88.7045   4
   2   6  -8 785.292 51.6982   3
   2   6  -8 878.809 70.8500   6
  -2  -6   7 466.509 76.2366   5
   2   6  -7 550.688 40.3178   3
  -2  -6   7 661.394 80.9310   2
   2   6  -7 524.697 55.7952   6
  -2  -6   7 608.457 52.1644   6
  -2  -6   7 628.557 72.6984   4
  -2  -6   6 163.415 30.8328   6
  -2  -6   6 211.745 61.9196   5
   2   6  -6 123.577 20.8782   3
   2   6  -6 134.193 31.7522   1
  -2  -6   6 172.097 58.0918   2
   2   6  -6 124.485 32.5779   6
  -2  -6   6 107.242 39.7222   4
  -2  -6   5 596.221 75.6837   2
  -2  -6   5 689.353 88.8762   5
   2   6  -5 589.757 63.6865   6
  -2  -6   5 634.147 56.1940   6
   2   6  -5 655.399 55.2806   1
   2   6  -5 559.474 33.8855   3
  -2  -6   5 560.311 66.7302   4
  -2  -6   4 719.388 89.4523   2
  -2  -6   4 760.187 94.1115   5
   2   6  -4 779.188 60.8672   1
  -2  -6   4 697.838 58.8296   6
  -2  -6   4 793.977 79.5216   4
  -2  -6   3-32.6469 33.2482   4
  -2  -6   3 5.54123 21.0507   6
  -2  -6   3 26.4391 39.5936   2
   2   6  -3-2.47537 22.4509   1
  -2  -6   3 15.2625 42.5526   5
  -2  -6   2 370.088 58.5217   4
  -2  -6   2 411.348 51.8283   6
   2   6  -2 436.361 51.5689   1
  -2  -6   2 428.093 75.8941   5
  -2  -6   2 330.227 65.8013   2
  -2  -6   1 420.416 59.2074   4
  -2  -6   1 430.470 52.7958   6
  -2  -6   1 496.549 73.7906   5
   2   6  -1 481.673 55.3549   1
  -2  -6   1 468.314 75.9500   2
   2   6  -1-50.6177 30.2868   6
  -2  -6   0 351.189 55.2561   4
  -2  -6   0 298.101 61.2899   2
  -2  -6   0 425.861 54.7601   6
   2   6   0 409.881 61.2283   6
  -2  -6   0 329.235 63.2524   5
   2   6   0 442.590 54.5884   1
  -2  -6  -1 439.759 58.4171   4
  -2  -6  -1 479.090 72.7669   2
   2   6   1 359.293 55.4655   6
  -2  -6  -1 332.270 63.6476   5
  -2  -6  -1 357.656 53.1521   6
   2   6   1 402.040 51.2823   1
  -2  -6  -2 277.542 21.3542   3
  -2  -6  -2 333.649 52.4564   6
   2   6   2 412.048 65.3525   6
  -2  -6  -2 332.241 67.6673   5
  -2  -6  -2 365.877 62.5457   2
   2   6   2 270.112 43.3064   1
  -2  -6  -3 1821.86 131.375   2
  -2  -6  -3 1728.91 121.158   5
  -2  -6  -3 1783.95 112.057   6
  -2  -6  -3 1838.24 62.3071   3
  -2  -6  -4 1614.83 122.144   2
  -2  -6  -4 1499.29 113.708   5
  -2  -6  -4 1507.58 64.7517   3
  -2  -6  -4 1702.51 112.590   6
  -2  -6  -5 83.9903 45.7209   5
  -2  -6  -5 57.9703 36.5988   2
  -2  -6  -5 108.011 24.6298   3
   2   6   5 61.1425 39.0485   5
  -2  -6  -5 70.7679 36.4068   6
  -2  -6  -6 73.5858 41.0232   6
  -2  -6  -6-6.94718 18.4843   3
   2   6   6 50.2979 46.2268   5
  -2  -6  -6 47.3452 39.7305   5
  -2  -6  -6 78.5490 41.7209   2
   2   6   7 946.270 95.2869   1
  -2  -6  -7 831.389 93.0690   2
  -2  -6  -7 853.727 88.8410   6
  -2  -6  -7 950.896 67.6237   3
  -2  -6  -7 888.870 84.2465   1
  -2  -6  -7 803.222 82.3450   5
   2   6   7 886.747 94.3746   5
  -2  -6  -8 1798.42 128.359   2
   2   6   8 1919.96 131.345   1
   2   6   8 1800.90 124.684   5
  -2  -6  -8 2135.78 121.228   5
  -2  -6  -8 1973.30 127.022   1
  -2  -6  -8 1814.34 100.212   3
  -2  -6  -8 1935.34 133.371   6
  -2  -6  -9 11.9954 38.6183   6
  -2  -6  -9-14.9841 47.1043   2
   2   6   9-30.2620 41.8925   5
  -2  -6  -9 54.2466 53.6349   5
  -2  -6  -9-35.1398 24.1851   3
  -2  -6  -9 22.4342 41.8787   1
   2   6   9-23.6487 41.9855   1
   2   6  10 957.599 105.556   1
  -2  -6 -10 953.544 100.766   6
   2   6  10 931.716 96.4314   5
  -2  -6 -10 894.116 91.3333   1
  -2  -6 -10 894.788 90.7584   2
  -2  -6 -11 250.330 61.1162   6
   2   6  11 146.183 59.7781   1
   2   6  11 161.999 51.9301   5
  -2  -6 -11 165.177 45.6687   2
  -2  -6 -11 173.969 42.6255   1
  -2  -6 -12 813.568 88.3260   1
  -2  -6 -12 605.700 78.4580   2
  -2  -6 -12 739.632 96.0444   6
   2   6  12 551.510 92.6342   1
   2   6  12 609.869 77.6090   5
   2   6  13 2584.24 147.119   5
  -2  -6 -13 3083.22 169.102   1
  -2  -6 -13 2705.44 171.574   6
  -2  -6 -13 2651.74 152.467   2
   2   6  13 2724.71 186.472   1
  -2  -6 -14 417.733 67.8309   1
   2   6  14 282.533 74.3509   1
  -2  -6 -14 325.422 54.0346   2
   2   6  14 287.395 57.2942   5
  -2  -6 -14 385.612 74.5218   6
  -2  -6 -15 2007.59 156.802   6
   2   6  15 2022.42 179.065   1
   2   6  15 1858.67 125.650   5
  -2  -6 -15 1804.59 123.568   2
  -2  -6 -16 2689.64 183.038   6
   2   6  16 2287.50 136.693   5
   2   6  16 2599.48 201.804   1
  -2  -6 -16 2109.99 132.441   2
  -2  -6 -17 64.3278 51.4914   6
   2   6  17-45.8745 36.4261   5
  -2  -6 -17-4.56579 28.5262   2
   2   6  17 13.8936 56.7363   1
   2   6  18 562.228 74.3121   5
   2   6  18 579.149 110.726   1
  -2  -6 -18 648.825 99.1412   6
  -2  -6 -18 557.578 70.7960   2
   2   6  19 281.936 54.8926   5
  -2  -6 -19 396.024 60.7676   2
  -2  -6 -19 443.886 83.3341   6
   2   6  19 365.352 104.339   1
   2   6  20 392.541 100.385   1
  -2  -6 -20 620.163 97.9875   6
   2   6  20 492.714 67.2293   5
  -2  -6 -20 364.255 55.7940   2
  -2  -6 -21 155.605 61.7032   6
  -2  -6 -22 291.851 81.3947   6
  -2  -6 -23-60.4288 55.2934   6
  -2  -6 -24 223.305 67.3611   6
  -2  -6 -25 56.6509 46.0750   6
  -2  -6 -26 206.235 66.9893   6
  -2  -6 -27 278.838 80.3217   6
  -2  -6 -28 33.1680 48.7738   6
  -2  -7  34-32.6075 43.7397   5
  -2  -7  33 222.430 64.5504   5
  -2  -7  32 794.717 110.781   5
  -2  -7  31-8.18172 50.0034   5
   2   7 -30 49.7660 46.1303   4
  -2  -7  30 108.191 59.1465   5
   2   7 -29 15.0081 52.0812   4
  -2  -7  29-33.6410 55.0638   5
   2   7 -28 27.4325 57.4314   4
  -2  -7  28-55.4332 54.9949   5
  -2  -7  27 1643.07 153.749   5
   2   7 -27 1673.21 167.463   4
   2   7 -26 73.8438 54.4204   4
  -2  -7  26-17.8193 55.0070   5
   2   7 -25 256.535 77.6126   4
  -2  -7  25 232.273 72.9338   5
   2   7 -24 98.8666 61.7860   4
  -2  -7  24 118.822 70.2516   5
  -2  -7  23 1961.83 167.659   5
   2   7 -23 1966.47 142.130   1
   2   7 -23 1985.57 172.931   4
   2   7 -22 233.022 68.5538   4
  -2  -7  22 122.367 58.1390   5
   2   7 -22 209.829 56.0159   1
   2   7 -21 1159.27 107.469   1
  -2  -7  21 1093.00 127.908   5
   2   7 -21 1403.71 143.662   4
  -2  -7  20 3792.54 225.021   5
   2   7 -20 3824.78 227.712   4
  -2  -7  19 1542.15 148.999   5
   2   7 -19 1375.79 135.933   4
  -2  -7  18 283.204 84.3054   5
   2   7 -18 259.043 66.8388   4
   2   7 -18 194.525 45.6347   3
   2   7 -17 1208.32 91.6898   3
   2   7 -17 1455.21 133.396   4
  -2  -7  17 1240.00 131.208   5
   2   7 -16 12.9466 40.2397   4
  -2  -7  16-9.12934 55.7534   5
   2   7 -15 1883.29 147.252   4
  -2  -7  15 1813.90 157.775   5
  -2  -7  14 1116.56 123.448   5
   2   7 -13 1199.50 77.9739   3
  -2  -7  13 1321.98 134.520   5
   2   7 -12 316.998 41.1462   3
  -2  -7  12 250.938 70.2348   5
  -2  -7  12 246.028 53.2717   4
  -2  -7  11-4.89003 55.8630   5
   2   7 -11 9.94702 19.6725   3
  -2  -7  11-14.3839 32.1946   4
   2   7 -10 123.890 25.5474   3
  -2  -7  10 153.621 65.0556   5
  -2  -7  10 161.370 47.4642   4
  -2  -7  10 161.564 28.9902   6
  -2  -7   9 1257.62 105.841   4
  -2  -7   9 1108.67 69.3625   6
   2   7  -9 1256.91 62.7432   3
  -2  -7   9 1219.02 124.413   5
  -2  -7   8 392.554 44.7052   6
   2   7  -8 474.102 47.2694   1
  -2  -7   8 539.874 73.5912   4
  -2  -7   8 428.903 76.3818   5
   2   7  -8 385.011 31.6139   3
   2   7  -7 824.382 37.7029   3
   2   7  -7 1087.51 68.7632   1
  -2  -7   7 1054.09 116.005   5
  -2  -7   7 991.893 93.7313   4
  -2  -7   7 984.135 70.0426   6
  -2  -7   6 1762.58 95.5049   6
  -2  -7   6 1892.51 123.477   4
  -2  -7   6 1887.82 146.541   5
   2   7  -6 2088.99 97.1415   1
   2   7  -5 253.710 38.3737   1
  -2  -7   5 330.767 77.4280   5
  -2  -7   5 282.373 42.2134   6
  -2  -7   5 185.151 44.8330   4
   2   7  -4 2754.44 114.598   1
  -2  -7   4 2528.60 119.773   6
  -2  -7   4 2426.34 161.210   5
  -2  -7   4 2487.73 139.584   4
  -2  -7   3 2966.62 133.089   6
  -2  -7   3 2964.38 173.971   5
   2   7  -3 3262.80 128.858   1
  -2  -7   3 2989.05 150.360   4
  -2  -7   2 340.943 50.2491   6
   2   7  -2 379.038 50.4443   1
  -2  -7   2 366.152 67.6342   5
  -2  -7   2 300.452 55.0828   4
  -2  -7   1 1346.23 93.9926   6
  -2  -7   1 1377.15 123.787   5
  -2  -7   1 1252.49 98.8714   4
   2   7  -1 1408.02 90.1994   1
  -2  -7   0 567.205 73.1879   4
  -2  -7   0 655.260 100.359   5
  -2  -7   0 583.955 69.8441   6
   2   7   0 594.842 62.6369   1
  -2  -7  -1 2128.46 125.573   6
  -2  -7  -1 2183.38 142.592   5
  -2  -7  -1 2136.28 124.901   4
  -2  -7  -2 132.589 41.7882   4
  -2  -7  -2 96.7714 48.6032   5
  -2  -7  -2 202.475 46.2086   6
  -2  -7  -3 184.085 50.5799   4
  -2  -7  -3 71.1010 40.7324   6
  -2  -7  -3 155.148 67.9520   5
  -2  -7  -4 3339.57 172.464   5
  -2  -7  -4 3374.74 166.543   6
  -2  -7  -5 1843.15 61.7072   3
  -2  -7  -5 2185.53 137.733   6
  -2  -7  -5 1961.73 132.760   5
  -2  -7  -6 717.333 46.4930   3
   2   7   6 805.816 87.9145   1
  -2  -7  -6 734.316 87.7850   5
  -2  -7  -6 652.736 77.4618   6
  -2  -7  -7 42.3608 18.0362   3
  -2  -7  -7 70.3789 39.9259   6
  -2  -7  -7 65.2736 47.5973   5
   2   7   7 18.8780 37.8037   1
   2   7   8 400.450 68.4602   1
  -2  -7  -8 518.044 77.6852   6
  -2  -7  -8 410.201 44.4387   3
  -2  -7  -8 377.888 60.1783   1
  -2  -7  -8 432.669 68.9522   5
  -2  -7  -9 1389.79 112.766   5
  -2  -7  -9 1372.51 121.262   6
  -2  -7  -9 1351.93 81.6431   3
   2   7   9 1516.83 129.513   1
  -2  -7  -9 1467.86 111.048   1
  -2  -7 -10 124.094 47.7255   5
  -2  -7 -10 70.7465 31.2027   3
  -2  -7 -10 85.8504 41.0703   6
  -2  -7 -10 63.4304 34.8647   1
   2   7  10 86.4338 46.7807   1
  -2  -7 -11 158.886 52.5507   6
  -2  -7 -11 137.668 34.3622   3
   2   7  11 204.613 63.3615   1
  -2  -7 -11 86.2997 33.8629   1
  -2  -7 -12 45.5094 46.8618   6
  -2  -7 -12-6.10214 24.3426   3
   2   7  12 101.812 47.5413   1
  -2  -7 -12 43.3657 36.2332   1
  -2  -7 -13 1528.38 124.004   1
   2   7  13 1602.50 153.391   1
  -2  -7 -13 1547.61 137.972   6
  -2  -7 -14-41.8290 45.0097   6
   2   7  14 60.1024 52.4102   1
  -2  -7 -15 1463.45 140.579   6
   2   7  15 1532.69 154.593   1
   2   7  16-12.2235 51.5381   1
  -2  -7 -16 110.810 53.4196   6
   2   7  17 11.4250 57.5935   1
  -2  -7 -17-18.7797 45.0164   6
  -2  -7 -18-18.2445 37.7812   6
   2   7  18 33.8341 67.7615   1
  -2  -7 -19 151.606 59.0468   6
  -2  -7 -20 575.778 96.8946   6
  -2  -7 -21 386.893 89.0263   6
  -2  -7 -22 76.1192 56.8853   6
  -2  -7 -23 95.0745 46.0860   6
  -2  -7 -24 90.7384 52.7041   6
  -2  -7 -25-62.7611 57.8146   6
  -2  -8  33 1163.73 135.113   5
  -2  -8  32 118.568 59.0340   5
  -2  -8  31 424.184 90.6856   5
  -2  -8  30 97.4028 62.1992   5
  -2  -8  29-35.8933 52.5418   5
   2   8 -28-82.9112 51.2752   4
  -2  -8  28-47.1738 56.6383   5
   2   8 -27 37.2641 48.2958   4
  -2  -8  27 99.7582 68.2223   5
   2   8 -26 31.0165 57.9323   4
  -2  -8  26 39.9199 55.3869   5
   2   8 -25 302.806 86.2950   4
  -2  -8  25 210.178 72.6540   5
   2   8 -24-38.3187 41.0436   3
   2   8 -24-164.200 65.0518   4
   2   8 -23 646.772 105.411   4
   2   8 -23 605.713 77.2886   3
  -2  -8  23 497.281 105.096   5
   2   8 -22 137.909 63.0593   4
   2   8 -22 31.6773 29.8729   3
  -2  -8  22 85.3920 56.1534   5
   2   8 -21 625.419 105.239   4
   2   8 -21 528.480 66.7576   3
  -2  -8  21 459.067 94.3568   5
   2   8 -20 872.770 115.569   4
   2   8 -20 732.115 78.4845   3
  -2  -8  20 662.097 111.079   5
   2   8 -19 63.6815 49.7125   4
   2   8 -19 73.4452 29.5910   3
  -2  -8  19 135.352 63.2429   5
  -2  -8  18 405.247 91.8089   5
   2   8 -18 521.019 63.9548   3
  -2  -8  17-12.9649 49.6262   5
  -2  -8  16 79.6339 59.4193   5
  -2  -8  15 77.1740 72.6030   5
  -2  -8  14 2372.10 182.974   5
   2   8 -14 2330.95 105.405   3
   2   8 -13 517.057 48.9623   3
  -2  -8  13 519.241 94.3374   5
  -2  -8  12 61.6333 56.2010   5
   2   8 -12 123.578 26.0824   3
   2   8 -12 93.2711 23.0601   1
  -2  -8  11 343.782 79.8976   5
   2   8 -11 229.922 28.7052   3
   2   8 -11 332.146 38.8085   1
  -2  -8  10 19.0012 18.5127   6
   2   8 -10-12.8620 20.3246   1
  -2  -8  10-34.1704 54.4052   5
   2   8  -9 354.636 41.0675   1
  -2  -8   9 340.571 43.9240   6
  -2  -8   9 337.233 73.8437   5
   2   8  -8 19.0513 19.5366   1
  -2  -8   8-3.09240 18.8819   6
  -2  -8   8 24.6443 56.3135   5
  -2  -8   8 1.62491 27.2726   4
  -2  -8   7 1301.28 85.8431   6
  -2  -8   7 1174.70 129.570   5
   2   8  -7 1355.03 77.3188   1
  -2  -8   7 1105.84 99.8157   4
  -2  -8   6 123.087 30.1328   6
   2   8  -6 106.154 28.5820   1
  -2  -8   6 87.7744 57.0010   5
  -2  -8   6 93.9714 37.8897   4
  -2  -8   5 474.883 57.1769   6
   2   8  -5 596.357 54.5202   1
  -2  -8   5 426.510 84.2955   5
  -2  -8   5 504.177 64.8758   4
  -2  -8   4 144.974 34.3223   6
  -2  -8   4 154.400 62.3795   5
   2   8  -4 192.680 36.2296   1
  -2  -8   4 187.454 43.8360   4
  -2  -8   3 148.838 36.4230   6
  -2  -8   3 113.256 31.7676   4
  -2  -8   3 167.078 63.6250   5
   2   8  -3 163.507 36.4315   1
   2   8  -2 318.962 47.5816   1
  -2  -8   2 373.047 55.9138   6
  -2  -8   2 281.120 67.3814   5
  -2  -8   2 259.922 54.9479   4
   2   8  -1 1100.35 79.9792   1
  -2  -8   1 1060.60 113.590   5
  -2  -8   1 1040.27 89.8392   6
  -2  -8   1 1113.56 93.6506   4
  -2  -8   0 56.0342 49.3852   5
  -2  -8   0 29.3621 23.8765   4
  -2  -8   0 90.4429 37.8603   6
  -2  -8  -1 442.470 62.7840   4
  -2  -8  -1 380.793 61.6469   6
  -2  -8  -1 419.327 81.0003   5
  -2  -8  -2 756.493 75.3752   4
  -2  -8  -2 722.063 78.8328   6
  -2  -8  -2 742.981 97.1085   5
  -2  -8  -3 495.523 64.5487   4
  -2  -8  -3 522.005 72.0672   6
  -2  -8  -3 461.392 77.4757   5
  -2  -8  -4 217.217 45.4143   4
  -2  -8  -4 260.092 56.5928   6
  -2  -8  -4 445.197 77.6674   5
   2   8   4 15.9398 24.4862   1
  -2  -8  -5 67.0079 27.7531   4
   2   8   5 97.1893 46.1472   1
  -2  -8  -5 137.229 46.9215   6
  -2  -8  -5 120.518 47.2431   5
   2   8   6 281.256 63.0591   1
  -2  -8  -6 126.803 33.6610   4
  -2  -8  -6 172.379 51.3976   5
  -2  -8  -6 270.093 61.4059   6
  -2  -8  -7 12.2860 6.56276   3
  -2  -8  -7 15.1562 43.0462   5
   2   8   7-58.4273 43.8250   1
  -2  -8  -7 10.2465 33.8619   6
  -2  -8  -8 278.436 61.8618   6
  -2  -8  -8 149.739 20.8786   3
   2   8   8 225.709 62.7997   1
  -2  -8  -8 265.812 64.7916   5
   2   8   9 47.1540 47.9825   1
  -2  -8  -9 91.1871 49.6969   6
  -2  -8  -9 34.3000 17.3444   3
  -2  -8  -9 13.7058 39.4692   5
   2   8  10 9.80273 44.5124   1
  -2  -8 -10-15.9192 39.3001   5
  -2  -8 -10-2.44873 35.8589   6
  -2  -8 -11 112.316 50.8939   6
   2   8  11 84.1120 55.6044   1
  -2  -8 -11 45.1934 24.8980   1
  -2  -8 -11 30.3821 39.4380   5
  -2  -8 -12 145.692 59.6972   6
   2   8  12-18.9333 56.8503   1
   2   8  13 71.4057 54.7028   1
  -2  -8 -13 195.190 59.5848   6
   2   8  14 173.017 65.4464   1
  -2  -8 -14 314.125 65.8514   6
  -2  -8 -15 64.0995 48.8602   6
   2   8  15-55.6982 59.2359   1
  -2  -8 -16-0.66073 44.0493   6
  -2  -8 -17 202.817 64.1800   6
  -2  -8 -18-1.06349 42.7096   6
  -2  -8 -19-43.9033 57.0435   6
  -2  -8 -20 121.300 59.4082   6
  -2  -8 -21-40.2201 49.1774   6
  -2  -8 -22 48.6868 43.8673   6
  -2  -9  28 68.2077 58.7530   5
  -2  -9  27 26.0739 69.7447   5
   2   9 -26 180.511 58.8136   4
  -2  -9  26 241.114 83.9974   5
   2   9 -25-29.0830 59.5160   4
  -2  -9  25-43.7290 76.9559   5
   2   9 -24 57.3419 49.8036   4
  -2  -9  24 66.0719 52.1015   5
  -2  -9  23 27.5465 61.6115   5
  -2  -9  22-7.63885 65.2184   5
  -2  -9  21 155.425 73.9169   5
  -2  -9  20 16.2969 61.1116   5
  -2  -9  19 259.101 81.8279   5
  -2  -9  18 396.661 91.3551   5
  -2  -9  17 452.164 91.2634   5
   2   9 -16 43.5614 21.1750   3
  -2  -9  16-38.1316 62.6355   5
  -2  -9  15 26.8842 55.0661   5
   2   9 -15 24.5760 18.5149   3
   2   9 -15 37.6587 16.9722   1
   2   9 -14 293.135 32.4080   3
  -2  -9  14 351.690 80.0983   5
   2   9 -14 319.892 35.8348   1
   2   9 -13 3.35673 12.4083   1
  -2  -9  13-24.7952 64.2751   5
   2   9 -12 848.048 53.9855   1
  -2  -9  12 734.803 118.482   5
  -2  -9  11 1568.33 160.741   5
   2   9 -11 1565.28 71.6713   1
  -2  -9  10 15.9743 49.4290   5
   2   9 -10 77.4321 21.8262   1
  -2  -9  10 82.0869 25.8023   6
  -2  -9   9 112.859 66.9709   5
   2   9  -9 106.957 24.7074   1
  -2  -9   9 77.9272 22.9798   6
   2   9  -8-5.82297 15.5253   1
  -2  -9   8 18.7967 22.0508   6
   2   9  -7 33.4151 18.3622   1
  -2  -9   7 71.7685 24.7790   6
  -2  -9   7 0.96182 53.9428   5
  -2  -9   6 1012.12 125.574   5
  -2  -9   6 1209.37 89.1287   6
   2   9  -6 1235.88 71.5153   1
   2   9  -5 800.664 60.7161   1
  -2  -9   5 661.144 70.9521   6
  -2  -9   5 769.259 119.260   5
  -2  -9   4 19.7629 25.3730   6
  -2  -9   4-37.1059 59.5116   5
   2   9  -4-19.6054 26.0015   1
  -2  -9   4-10.3003 30.0650   4
  -2  -9   3 150.884 58.9908   5
  -2  -9   3 268.482 49.3288   6
   2   9  -3 216.566 34.6590   1
  -2  -9   3 198.216 47.4817   4
  -2  -9   2 1707.18 152.138   5
  -2  -9   2 1526.78 111.828   6
   2   9  -2 1762.58 99.4835   1
  -2  -9   2 1581.80 116.808   4
   2   9  -1 218.780 41.4523   1
  -2  -9   1 155.554 41.4575   6
  -2  -9   1 264.990 69.7291   5
  -2  -9   1 203.648 45.4589   4
  -2  -9   0-13.8555 27.0752   6
  -2  -9   0 32.7159 47.3933   5
  -2  -9   0 0.75387 25.9932   4
  -2  -9  -1 158.219 60.4680   5
  -2  -9  -1 210.362 47.3648   6
  -2  -9  -1 263.087 51.9647   4
  -2  -9  -2 128.369 39.5341   4
  -2  -9  -2 146.059 40.7274   6
  -2  -9  -2 107.578 59.1628   5
  -2  -9  -3 211.625 44.1885   4
   2   9   3-17.2171 31.7615   1
  -2  -9  -3 284.821 58.9265   6
  -2  -9  -3 212.782 69.6395   5
  -2  -9  -4 102.891 60.6056   5
  -2  -9  -4 99.0192 49.2129   6
   2   9   4 165.994 51.5478   1
  -2  -9  -4 166.759 42.9678   4
  -2  -9  -5 568.321 67.3846   4
   2   9   5 631.511 79.7279   1
  -2  -9  -5 629.394 83.6770   6
  -2  -9  -5 595.568 88.5108   5
  -2  -9  -6 661.033 72.6454   4
  -2  -9  -6 558.073 81.7518   6
  -2  -9  -6 764.983 95.3105   5
   2   9   6 692.810 91.5799   1
  -2  -9  -7-26.9911 49.0593   5
   2   9   7-27.5861 45.0653   1
  -2  -9  -7-3.76744 37.3328   6
   2   9   8 83.3081 54.2728   1
  -2  -9  -8 27.1401 45.7612   5
  -2  -9  -8 44.7266 32.5042   6
  -2  -9  -9 87.2210 44.6004   6
  -2  -9  -9 130.425 51.7092   5
   2   9   9 43.9497 43.2160   1
  -2  -9 -10 526.391 90.9128   6
   2   9  10 573.103 87.5359   1
  -2  -9 -10 477.405 76.4405   5
   2   9  11 182.523 66.1579   1
  -2  -9 -11 193.215 61.4118   6
  -2  -9 -11 141.508 49.0060   5
  -2  -9 -12 46.4525 37.0638   6
   2   9  12-45.8531 54.0040   1
  -2  -9 -13 95.8093 49.2410   6
  -2  -9 -14 106.178 53.5775   6
  -2  -9 -15 26.6085 41.1991   6
  -2  -9 -16 178.418 70.8150   6
  -2  -9 -17 239.342 72.0448   6
  -2  -9 -18 633.662 101.476   6
  -2  -9 -19 407.442 87.1413   6
  -2 -10  22 1050.62 137.825   5
  -2 -10  21 44.5569 56.0161   5
  -2 -10  20 564.411 109.887   5
  -2 -10  19-20.6997 65.8932   5
  -2 -10  18 611.308 118.893   5
  -2 -10  17 601.664 115.079   5
  -2 -10  16 1881.40 183.373   5
  -2 -10  15 292.846 83.1248   5
  -2 -10  14 702.085 115.655   5
  -2 -10  13 94.9287 77.1563   5
  -2 -10  12 241.317 77.6111   5
  -2 -10  11 155.072 57.5846   5
  -2 -10  10 4.47873 62.5397   5
  -2 -10   9 1117.20 78.4485   6
  -2 -10   9 1029.12 130.992   5
  -2 -10   8 129.435 68.8858   5
  -2 -10   8 242.245 39.5247   6
  -2 -10   7 6.25522 65.0004   5
  -2 -10   7 27.9901 25.9935   6
  -2 -10   6 266.096 44.2926   6
  -2 -10   6 233.853 75.9694   5
  -2 -10   5 94.6514 30.0496   6
  -2 -10   5 72.0948 58.5942   5
  -2 -10   4-7.15001 60.5506   5
  -2 -10   4 2.80788 22.3519   6
  -2 -10   3 299.141 54.9783   6
  -2 -10   3 116.960 62.6806   5
  -2 -10   2 699.454 106.491   5
  -2 -10   2 539.784 71.6089   6
  -2 -10   1 453.287 69.8570   6
  -2 -10   1 452.950 92.2706   5
   2  10  -1 459.138 57.6955   1
  -2 -10   0-10.8980 27.8875   6
  -2 -10   0-8.51720 53.8278   5
  -2 -10  -1 47.6303 50.6861   5
  -2 -10  -1 116.809 43.4110   6
  -2 -10  -2 187.702 64.8366   5
  -2 -10  -2 146.205 48.5906   6
  -2 -10  -3 65.0408 35.1343   6
  -2 -10  -3 109.037 61.7170   5
   2  10   3 215.572 56.1226   1
  -2 -10  -4-33.7158 40.9428   6
   2  10   4 42.3305 42.2922   1
  -2 -10  -4 18.4804 46.7291   5
  -2 -10  -5-11.8353 47.2903   5
  -2 -10  -5 127.067 49.8663   6
   2  10   5-1.38044 37.8592   1
  -2 -10  -6 52.8089 39.4270   6
   2  10   6 39.0862 40.0730   1
  -2 -10  -6 136.069 55.9012   5
  -2 -10  -7 540.533 84.0068   6
  -2 -10  -7 464.005 79.8222   5
  -2 -10  -8 525.982 86.4116   6
  -2 -10  -8 551.233 84.2369   5
  -2 -10  -9 340.616 72.8598   5
  -2 -10  -9 506.124 88.3702   6
  -2 -10 -10 280.360 65.8209   6
  -2 -10 -10 333.633 70.5472   5
  -2 -10 -11-43.2983 48.1343   6
  -2 -10 -11 52.7950 46.6403   5
  -2 -10 -12 346.268 78.4883   6
  -2 -10 -13 58.3136 40.2669   6
  -2 -10 -14 171.783 65.9948   6
  -2 -10 -15 232.102 76.7567   6
  -2 -11  14 154.410 68.8875   5
  -2 -11  13 61.2356 70.7307   5
  -2 -11  12 67.5894 59.2122   5
  -2 -11  11-24.6858 58.9827   5
  -2 -11  10-10.3281 64.8801   5
  -2 -11   9 37.3419 62.0845   5
  -2 -11   8-134.449 82.9452   5
  -2 -11   7-81.1086 60.7899   5
  -2 -11   6-20.2934 57.8721   5
  -2 -11   5 65.0479 58.1732   5
  -2 -11   4 100.836 58.8119   5
  -2 -11   4 47.4864 27.9240   6
  -2 -11   3-90.8297 37.1924   6
  -2 -11   3 65.9192 57.6703   5
  -2 -11   2 43.2359 61.2881   5
  -2 -11   2-80.8634 36.9624   6
  -2 -11   1 284.275 57.3068   6
  -2 -11   1 362.340 85.0927   5
  -2 -11   0 60.2517 32.1978   6
  -2 -11   0 43.2203 61.4266   5
  -2 -11  -1-1.06295 31.0907   6
  -2 -11  -1 83.7926 61.4279   5
  -2 -11  -2-109.910 70.0659   5
  -2 -11  -2-27.5300 34.4280   6
  -2 -11  -3 118.125 62.5271   5
  -2 -11  -3 98.5888 45.2147   6
  -2 -11  -4 90.3864 53.2582   5
  -2 -11  -4 104.866 47.3084   6
  -2 -11  -5-12.1602 37.1922   6
  -2 -11  -5-43.7940 52.6134   5
  -2 -11  -6-30.5521 38.5728   6
  -2 -11  -6-57.8290 60.8573   5
  -2 -11  -7-32.1312 50.4734   6
  -2 -11  -7 79.0494 49.6179   5
  -2 -11  -8-57.7509 46.6655   6
  -2 -11  -8 17.0599 42.2898   5
  -2 -11  -9-19.3103 39.5005   6
  -2 -11  -9 75.0862 51.7770   5
  -2 -11 -10 131.963 53.8762   6
  -2 -11 -10 143.945 56.5925   5
  -2 -11 -11-20.7750 36.2917   6
  -2 -11 -12 226.229 63.2623   6
  -2 -12   0 297.841 79.6006   5
  -2 -12  -1 566.472 101.898   5
  -2 -12  -1 650.419 84.9618   6
  -2 -12  -2 52.1264 59.2555   5
  -2 -12  -2 0.15013 29.0184   6
  -2 -12  -3 5.43432 31.4447   6
  -2 -12  -3-75.6404 60.3388   5
  -2 -12  -4-68.3601 61.4142   5
  -2 -12  -4 38.4578 33.0974   6
  -2 -12  -5 28.5952 32.0929   6
  -2 -12  -5 70.7377 52.6660   5
  -2 -12  -6 91.3019 46.1360   6
  -2 -12  -6 44.6981 54.4364   5
  -2 -12  -7 6.12536 32.1287   6
  -2 -12  -7-39.7083 46.4052   5
  -2 -12  -8-30.9649 37.6740   6
  -2 -12  -8 119.601 63.3421   5
  -2 -12  -9 354.998 78.8488   5
   3 -13 -10 41.8713 40.4242   6
   3 -13  -9 25.6047 51.5393   6
   3 -13  -8 15.5775 40.6248   6
   3 -13  -8 79.7542 52.9895   5
   3 -13  -7 162.108 58.8554   6
   3 -13  -7 98.7398 50.5321   5
   3 -13  -6 167.528 52.6672   6
   3 -13  -6 174.125 60.6676   5
   3 -13  -5 296.416 80.1971   5
   3 -13  -5 248.784 65.2076   6
   3 -13  -4 78.6548 58.1476   5
   3 -13  -3-5.63283 52.7506   5
   3 -13  -2-78.5138 72.6257   5
   3 -13  -1 117.930 72.3665   5
   3 -13   0-185.820 78.9229   5
   3 -13   1 69.9289 64.5684   5
   3 -13   2 88.3401 52.6009   5
   3 -13   3-93.6120 77.3127   5
   3 -13   4 745.390 128.729   5
   3 -12 -14 180.467 74.7038   6
   3 -12 -13 45.3553 51.0336   6
   3 -12 -12 64.9423 52.6904   6
   3 -12 -11 686.264 102.515   6
   3 -12 -11 580.858 86.7415   5
   3 -12 -10 91.4783 59.6355   6
   3 -12 -10 58.3094 47.6692   5
   3 -12  -9 26.3076 37.5942   6
   3 -12  -9 46.6670 50.2050   5
   3 -12  -8-54.4094 50.6148   6
   3 -12  -8-65.0805 51.5209   5
   3 -12  -7 6.61834 41.0385   6
   3 -12  -7-65.3640 53.2672   5
   3 -12  -6 302.423 75.1751   5
   3 -12  -6 337.437 74.3721   6
   3 -12  -5 54.8958 51.0810   5
   3 -12  -5 68.1556 49.2590   6
   3 -12  -4 163.134 64.3931   6
   3 -12  -4 112.006 53.5296   5
   3 -12  -3 73.4157 57.4566   5
   3 -12  -3 171.710 55.7520   6
   3 -12  -2-45.3056 49.2616   5
   3 -12  -2 57.1111 41.7830   6
   3 -12  -1 2.55167 32.3338   6
   3 -12  -1 47.9374 49.8948   5
   3 -12   0 223.015 56.3141   6
   3 -12   0 177.372 74.0222   5
   3 -12   1 63.6873 36.0332   6
   3 -12   1 119.152 68.0218   5
   3 -12   2 55.9094 63.0805   5
   3 -12   3 643.895 109.749   5
   3 -12   4 500.964 105.468   5
   3 -12   5 103.704 86.7134   5
   3 -12   6 45.1957 58.1337   5
   3 -12   7 63.2167 61.2360   5
   3 -12   8 167.187 78.8270   5
   3 -12   9-89.1835 70.9525   5
   3 -12  10 120.630 81.2230   5
   3 -12  11-44.0070 67.6573   5
   3 -12  12-85.1424 72.0208   5
   3 -12  13 602.839 121.516   5
  -3  12 -14-9.59247 40.6406   4
  -3  12 -15 407.816 72.9551   4
  -3  12 -16 89.9291 43.5123   4
  -3  12 -17-55.6813 54.3547   4
  -3  12 -18 200.794 56.8374   4
  -3  12 -19-4.72943 51.2113   4
  -3  12 -20 317.763 75.6722   4
  -3  12 -21-133.282 57.2805   4
   3 -11 -18 82.6254 62.2162   6
   3 -11 -17 63.2682 44.8568   6
   3 -11 -16 97.9988 53.6104   6
   3 -11 -15 77.2808 56.9689   6
   3 -11 -14 503.766 106.901   6
   3 -11 -13 558.004 99.6346   6
   3 -11 -13 549.595 78.9037   5
   3 -11 -12 146.912 48.1012   5
   3 -11 -12 9.66201 43.3181   6
   3 -11 -11 124.518 62.5638   6
   3 -11 -11 100.532 41.4607   5
   3 -11 -10-46.4182 37.5647   5
   3 -11 -10 68.2875 49.6632   6
   3 -11  -9 425.431 85.2331   6
  -3  11   9 388.195 90.2345   2
   3 -11  -9 423.304 76.1933   5
   3 -11  -8 1168.25 129.417   6
   3 -11  -8 1034.70 115.682   5
  -3  11   8 928.370 127.931   2
   3 -11  -7 439.189 84.3965   6
   3 -11  -7 421.733 78.4461   5
  -3  11   7 425.247 87.8911   2
   3 -11  -6 639.378 95.1538   6
   3 -11  -6 737.299 99.6948   5
  -3  11   6 633.853 110.811   2
   3 -11  -5 398.837 77.2069   6
   3 -11  -5 170.046 59.0448   5
  -3  11   5 358.155 85.2226   2
   3 -11  -4 31.7188 57.0795   5
   3 -11  -4 44.2118 42.1824   6
  -3  11   4 107.759 70.3293   2
   3 -11  -3 66.8347 53.2892   5
   3 -11  -3 48.0259 36.6527   6
  -3  11   3 151.238 74.2142   2
   3 -11  -2 24.3390 39.1007   6
   3 -11  -2 97.4161 65.6189   5
  -3  11   2-85.1631 64.3033   2
   3 -11  -1-48.0008 38.2496   6
  -3  11   1-64.3183 59.2358   2
   3 -11  -1 59.2990 64.5687   5
   3 -11   0 27.5441 29.4471   6
   3 -11   0 83.1702 62.0714   5
  -3  11   0 86.6281 62.8862   2
   3 -11   1 326.499 61.9766   6
   3 -11   1 318.994 88.7944   5
  -3  11  -1 474.019 99.5621   2
   3 -11   2 290.009 60.4015   6
   3 -11   2 406.632 95.5836   5
  -3  11  -2 409.108 98.1086   2
   3 -11   3-16.1336 29.7229   6
  -3  11  -3 64.6772 57.2524   2
   3 -11   3-2.43532 55.7617   5
  -3  11  -4 24.1121 58.8436   2
   3 -11   4 11.8502 30.0619   6
   3 -11   5 25.0022 29.3937   6
  -3  11  -5 58.3640 61.1274   2
  -3  11  -6 49.4714 49.0326   2
   3 -11   6 1.78793 22.4680   6
  -3  11  -7-5.11557 49.9303   2
  -3  11  -8-48.1200 59.0166   2
  -3  11  -9 213.523 72.3615   2
  -3  11 -10 1344.76 149.496   2
  -3  11 -10 1342.83 105.808   4
  -3  11 -11 49.2250 49.7887   2
  -3  11 -11 43.4200 33.5001   4
  -3  11 -12 145.692 44.8888   4
  -3  11 -13 172.833 48.7177   4
  -3  11 -14 250.898 58.1452   4
  -3  11 -15 164.069 53.0322   4
  -3  11 -16 738.019 96.1922   4
  -3  11 -17 208.036 60.3523   4
  -3  11 -18 52.4140 40.3438   4
  -3  11 -19 271.056 66.0907   4
  -3  11 -20-0.53531 43.9108   4
  -3  11 -21-19.8927 41.6616   4
  -3  11 -22 14.9047 47.4567   4
  -3  11 -23 131.629 58.3105   4
  -3  11 -24 327.191 80.1859   4
   3 -10 -21-3.99574 55.1979   6
   3 -10 -20 66.4725 49.3253   6
   3 -10 -19-15.3778 47.8950   6
   3 -10 -18 674.814 113.374   6
   3 -10 -17 335.019 81.0288   6
   3 -10 -16 440.813 94.0212   6
   3 -10 -15 520.653 102.914   6
   3 -10 -15 367.695 59.8302   5
   3 -10 -14 350.720 87.2632   6
  -3  10  14 188.941 65.8733   2
   3 -10 -14 249.829 54.2235   5
   3 -10 -13 378.521 86.3528   6
  -3  10  13 229.197 69.6358   2
   3 -10 -13 321.320 59.5315   5
   3 -10 -12 171.540 64.3388   6
  -3  10  12 228.541 75.3561   2
   3 -10 -12 143.953 48.1108   5
   3 -10 -11 41.6978 46.3602   6
  -3  10  11 19.5250 47.2527   2
   3 -10 -11 39.1201 41.9251   5
   3 -10 -10 463.980 74.4923   5
  -3  10  10 680.032 111.278   2
   3 -10 -10 534.890 88.0985   6
   3 -10  -9 61.6533 42.3929   6
  -3  10   9 79.8205 60.9476   2
   3 -10  -9 84.7008 47.5420   5
   3 -10  -8 33.1446 45.8534   6
  -3  10   8-51.7843 62.1715   2
   3 -10  -8 73.7635 45.1651   5
   3 -10  -7 1130.45 116.530   5
  -3  10   7 1324.94 144.580   2
   3 -10  -7 1144.24 120.418   6
   3 -10  -6 25.6302 44.3092   5
  -3  10   6-65.3507 70.0036   2
   3 -10  -6 108.996 51.0647   6
   3 -10  -5 111.602 51.9973   6
   3 -10  -5 58.4750 52.1014   5
  -3  10   5 60.0236 53.8839   2
   3 -10  -4-23.0378 35.8379   6
   3 -10  -4 46.7930 43.8137   5
  -3  10   4 32.7900 43.4508   2
   3 -10  -3-61.1865 42.4883   6
   3 -10  -3 28.3671 45.1327   5
  -3  10   3-7.97915 44.9349   2
   3 -10  -2 467.838 76.7971   6
   3 -10  -2 525.132 89.6508   5
  -3  10   2 622.185 102.958   2
   3 -10  -1 199.018 50.9082   6
  -3  10   1 234.105 67.8343   2
   3 -10   0 27.6064 31.9826   6
  -3  10   0-80.8625 51.0301   2
   3 -10   1 260.334 53.5551   6
  -3  10  -1 245.857 76.4380   2
   3 -10   2 12.6196 30.2074   6
  -3  10  -2 10.4739 51.1449   2
   3 -10   3 93.3939 37.1303   6
  -3  10  -3 123.874 66.9051   2
   3 -10   4 221.631 47.0273   6
  -3  10  -4 323.318 78.8108   2
  -3  10  -5 469.725 31.8878   3
   3 -10   5 447.546 55.6952   6
  -3  10  -5 505.765 93.3807   2
  -3  10  -6 112.395 61.3184   2
   3 -10   6 112.001 34.6195   6
  -3  10  -6 135.769 21.5907   3
  -3  10  -7 579.515 43.7238   3
  -3  10  -7 544.716 65.8227   4
   3 -10   7 583.200 58.7825   6
  -3  10  -7 842.183 123.133   2
  -3  10  -8 54.4334 29.0972   4
   3 -10   8-11.8989 24.6050   6
  -3  10  -8 12.6881 16.4425   3
  -3  10  -8-26.3061 44.2343   2
  -3  10  -9 413.538 60.7335   4
   3 -10   9 410.877 42.5931   6
  -3  10  -9 474.709 96.2064   2
  -3  10 -10 8.34123 28.4062   4
  -3  10 -10 61.4397 54.5828   2
  -3  10 -11 62.6105 37.9997   4
  -3  10 -11 15.1799 50.1151   2
  -3  10 -12-42.9670 36.1158   4
  -3  10 -12 28.7158 48.0222   2
  -3  10 -13-8.83029 34.2234   4
  -3  10 -13-80.9289 64.9084   2
  -3  10 -14 28.7908 38.0110   4
  -3  10 -14 47.1858 50.2075   2
  -3  10 -15-75.4970 59.8381   2
  -3  10 -15-23.9909 39.3690   4
  -3  10 -16-4.33554 45.1709   2
  -3  10 -16 17.5548 42.2302   4
  -3  10 -17 1067.63 115.684   4
  -3  10 -18 26.2870 36.4763   4
  -3  10 -19 580.466 95.2818   4
  -3  10 -20-23.6001 49.8223   4
  -3  10 -21 174.863 58.0933   4
  -3  10 -22 137.709 56.9464   4
  -3  10 -23-15.6741 46.4159   4
  -3  10 -24 216.075 66.7843   4
  -3  10 -25 286.218 76.0933   4
  -3  10 -26 124.281 67.3930   4
   3  -9 -24 453.831 95.7836   6
   3  -9 -23-70.9079 42.3633   3
   3  -9 -23-15.9605 48.2869   6
   3  -9 -22-11.3539 53.8569   6
   3  -9 -22-37.5265 42.3422   3
   3  -9 -21 14.6857 38.1328   3
   3  -9 -21-31.8696 52.4031   6
   3  -9 -20 100.784 43.5177   3
   3  -9 -20 113.003 58.4895   6
   3  -9 -19 149.492 44.2828   3
   3  -9 -19 127.287 64.6926   6
   3  -9 -18-32.2424 32.8158   3
  -3   9  18-53.0542 43.4972   2
   3  -9 -18-57.1818 60.2726   6
   3  -9 -17-12.6214 32.0338   5
   3  -9 -17 5.76761 30.1389   3
   3  -9 -17-8.02830 50.2252   6
  -3   9  17-9.73753 40.5861   2
  -3   9  16 360.319 78.8965   2
   3  -9 -16 354.585 88.9048   6
   3  -9 -16 316.301 55.9791   3
   3  -9 -16 330.314 50.2197   5
  -3   9  15 126.411 57.1992   2
   3  -9 -15 100.456 38.3582   5
   3  -9 -15-17.6836 31.1612   3
   3  -9 -15 114.029 63.6304   6
   3  -9 -14 25.6810 28.3408   3
   3  -9 -14 53.0971 55.4705   6
   3  -9 -14 12.4540 32.6659   5
  -3   9  14-50.7157 49.2528   2
   3  -9 -14 2.28786 32.5806   1
   3  -9 -13 94.3988 50.8884   6
   3  -9 -13 103.099 36.9835   1
  -3   9  13 151.731 62.2465   2
   3  -9 -13 64.7333 34.2541   5
   3  -9 -13 164.748 40.8337   3
   3  -9 -12 88.9881 35.6217   1
   3  -9 -12 54.4679 31.3584   3
   3  -9 -12 79.3242 43.6798   5
  -3   9  12 84.8295 41.1711   2
   3  -9 -12 153.351 64.5863   6
   3  -9 -11 72.0506 36.5812   1
   3  -9 -11 24.8107 35.5073   5
   3  -9 -11 43.9591 31.9121   3
  -3   9  11 31.6506 43.6821   2
   3  -9 -10-1.96704 24.5673   1
  -3   9  10-20.2861 49.8456   2
   3  -9 -10 60.6260 28.3682   3
   3  -9 -10-32.5495 42.5204   5
   3  -9  -9 21.6816 22.8899   3
  -3   9   9 24.9909 40.9882   2
   3  -9  -9 76.9942 44.9644   5
   3  -9  -9 36.7845 27.9840   1
  -3   9   8 1013.78 118.517   2
   3  -9  -8 954.334 71.8825   3
   3  -9  -8 787.251 92.7994   5
   3  -9  -8 892.167 71.3982   1
  -3   9   7 122.765 55.2275   2
   3  -9  -7 66.6689 25.4495   3
   3  -9  -7 46.5937 21.1356   1
   3  -9  -7 83.4393 45.8693   5
  -3   9   6 1146.97 133.145   2
   3  -9  -6 681.764 58.2082   3
   3  -9  -6 793.772 97.5247   5
   3  -9  -6 823.155 64.8815   1
   3  -9  -5 681.523 57.0558   3
  -3   9   5 679.107 95.9168   2
   3  -9  -5 630.144 51.0523   1
  -3   9   4 344.882 72.7002   2
   3  -9  -4 329.295 34.6569   1
   3  -9  -4 344.024 40.5481   3
  -3   9   3 492.376 87.4258   2
   3  -9  -3 265.375 26.7365   1
  -3   9   2 712.385 106.845   2
  -3   9   1 562.317 90.9039   2
  -3   9   0 296.413 79.2663   2
  -3   9  -1-49.3788 55.7646   2
   3  -9   1 122.466 44.6819   6
  -3   9  -2 572.534 97.4660   2
   3  -9   2 529.725 69.4561   6
   3  -9   3 188.806 47.8148   6
  -3   9  -3 259.113 72.3274   2
  -3   9  -3 171.968 25.1405   3
   3  -9   4 18.7632 26.6587   6
  -3   9  -4-22.6050 48.4067   2
  -3   9  -4-25.7452 18.4181   3
  -3   9  -5 439.752 84.2454   2
  -3   9  -5 351.956 37.5915   3
   3  -9   5 386.393 52.8965   6
   3  -9   6-3.54065 25.6149   6
  -3   9  -6-7.43446 18.5368   3
  -3   9  -6 48.2762 55.0817   2
  -3   9  -7 969.993 118.915   2
  -3   9  -7 974.159 81.7825   4
  -3   9  -7 854.977 63.5140   3
   3  -9   7 923.444 70.5962   6
  -3   9  -8 640.968 69.4128   4
  -3   9  -8 484.339 87.0509   2
  -3   9  -8 530.893 53.7922   3
   3  -9   8 566.918 51.5096   6
  -3   9  -9 70.4314 26.5429   3
  -3   9  -9 136.486 41.3931   4
   3  -9   9 91.4654 25.4290   6
  -3   9  -9-42.9220 53.7383   2
  -3   9 -10 246.014 41.4300   3
   3  -9  10 296.234 31.0342   6
  -3   9 -10 321.321 75.8230   2
  -3   9 -10 292.030 57.1986   4
  -3   9 -11 132.285 59.1777   2
  -3   9 -11 101.629 31.0805   3
  -3   9 -11 98.8857 38.7162   4
[truncated: 3,207,783 more chars]
